# Supplementary material for: Molecular and electronic structure of terminal and alkali metal-capped uranium(V) nitride complexes
Source: Nat Commun. 2016 Dec 20;7:13773. doi: 10.1038/ncomms13773 (PMC5187438; doi:10.1038/ncomms13773)
Supplement: Supplementary Data 1 — crystallographic information files [file ncomms13773-s2.cif]

data_3Li
_nottingham_internal_coll_name    UDKIOH
_nottingham_internal_coll_number  12470
_nottingham_internal_coll_client  DK/STL
_nottingham_internal_coll_type    custom
_nottingham_internal_coll_frame_method \w
_nottingham_internal_coll_frame_time '2 and 8'
_nottingham_internal_coll_frame_width 1
_nottingham_internal_coll_user    DMK
_nottingham_internal_coll_date    03/06/2013
_nottingham_internal_coll_location NOTTS
_nottingham_internal_NCS_number   ?
_nottingham_internal_process_date 03/06/2013
_nottingham_internal_process_user DMK
_nottingham_internal_solution_date 03/06/2013
_nottingham_internal_solution_user DMK
_nottingham_internal_refinement_date 31/05/2016
_nottingham_internal_refinement_user AW
_nottingham_internal_validation_date 31/05/2016
_nottingham_internal_validation_user AW
_nottingham_internal_archive_date ?
_refine_special_details           ?
_audit_creation_date              2016-05-31
_audit_creation_method
;
Olex2 1.2
(compiled 2016.02.19 svn.r3266 for OlexSys, GUI svn.r5155)
;
_shelx_SHELXL_version_number      '2014/7'
_publ_contact_author_address      ?
_publ_contact_author_email        ?
_publ_contact_author_name         ''
_publ_contact_author_phone        ?
_publ_section_references
;
Dolomanov, O.V., Bourhis, L.J., Gildea, R.J, Howard, J.A.K. & Puschmann, H.
 (2009), J. Appl. Cryst. 42, 339-341.

Sheldrick, G.M. (2015). Acta Cryst. C71, 3-8.
;
_chemical_name_common             ?
_chemical_name_systematic
;
 ?
;
_chemical_formula_moiety          'C66 H150 Li2 N10 Si6 U2'
_chemical_formula_sum             'C66 H150 Li2 N10 Si6 U2'
_chemical_formula_weight          1742.43
_chemical_melting_point           ?
_chemical_oxdiff_formula          'C66 H150 N10 Li2 Si6 U2'
_chemical_oxdiff_usercomment
'UDKIOH #12470 IN FOMBLIN FILM ON MIRCOMOUNT FOR DMK/STL'
loop_
  _atom_type_symbol
  _atom_type_description
  _atom_type_scat_dispersion_real
  _atom_type_scat_dispersion_imag
  _atom_type_scat_source
 'C' 'C' 0.0181 0.0091 'International Tables Vol C Tables 4.2.6.8 and 6.1.1.4'
 'H' 'H' 0.0000 0.0000 'International Tables Vol C Tables 4.2.6.8 and 6.1.1.4'
 'Li' 'Li' 0.0008 0.0003 'International Tables Vol C Tables 4.2.6.8 and 6.1.1.4'
 'N' 'N' 0.0311 0.0180 'International Tables Vol C Tables 4.2.6.8 and 6.1.1.4'
 'Si' 'Si' 0.2541 0.3302 'International Tables Vol C Tables 4.2.6.8 and 6.1.1.4'
 'U' 'U' -4.3638 13.4090 'International Tables Vol C Tables 4.2.6.8 and 6.1.1.4'

_shelx_space_group_comment
;
The symmetry employed for this shelxl refinement is uniquely defined
by the following loop, which should always be used as a source of
symmetry information in preference to the above space-group names.
They are only intended as comments.
;
_space_group_crystal_system       'monoclinic'
_space_group_IT_number            15
_space_group_name_H-M_alt         'C 1 2/c 1'
_space_group_name_Hall            '-C 2yc'
loop_
  _space_group_symop_operation_xyz
 'x, y, z'
 '-x, y, -z+1/2'
 'x+1/2, y+1/2, z'
 '-x+1/2, y+1/2, -z+1/2'
 '-x, -y, -z'
 'x, -y, z-1/2'
 '-x+1/2, -y+1/2, -z'
 'x+1/2, -y+1/2, z-1/2'

_cell_length_a                    37.092(2)
_cell_length_b                    15.8045(2)
_cell_length_c                    22.2156(12)
_cell_angle_alpha                 90
_cell_angle_beta                  140.685(11)
_cell_angle_gamma                 90
_cell_volume                      8251.2(14)
_cell_formula_units_Z             4
_cell_measurement_reflns_used     17136
_cell_measurement_temperature     120(2)
_cell_measurement_theta_max       74.5620
_cell_measurement_theta_min       3.3600
_shelx_estimated_absorpt_T_max    ?
_shelx_estimated_absorpt_T_min    ?
_exptl_absorpt_coefficient_mu     12.100
_exptl_absorpt_correction_T_max   0.552
_exptl_absorpt_correction_T_min   0.402
_exptl_absorpt_correction_type    gaussian
_exptl_absorpt_process_details
;
CrysAlisPro, Agilent Technologies,
Version 1.171.36.28a (release 18-03-2013 CrysAlis171 .NET)
(compiled Mar 18 2013,11:47:30)
Numerical absorption correction based on gaussian integration over
			a multifaceted crystal model
;
_exptl_absorpt_special_details    ?
_exptl_crystal_colour             red
_exptl_crystal_colour_primary     red
_exptl_crystal_density_diffrn     1.403
_exptl_crystal_density_meas       ?
_exptl_crystal_density_method     ?
_exptl_crystal_description        block
_exptl_crystal_F_000              3560
_exptl_crystal_size_max           0.1226
_exptl_crystal_size_mid           0.0902
_exptl_crystal_size_min           0.0838
_exptl_special_details
;
 ?
;
_exptl_transmission_factor_max    ?
_exptl_transmission_factor_min    ?
_diffrn_reflns_av_R_equivalents   0.0408
_diffrn_reflns_av_unetI/netI      0.0314
_diffrn_reflns_Laue_measured_fraction_full 0.999
_diffrn_reflns_Laue_measured_fraction_max 0.972
_diffrn_reflns_limit_h_max        46
_diffrn_reflns_limit_h_min        -33
_diffrn_reflns_limit_k_max        19
_diffrn_reflns_limit_k_min        -19
_diffrn_reflns_limit_l_max        19
_diffrn_reflns_limit_l_min        -27
_diffrn_reflns_number             27178
_diffrn_reflns_point_group_measured_fraction_full 0.999
_diffrn_reflns_point_group_measured_fraction_max 0.972
_diffrn_reflns_theta_full         67.684
_diffrn_reflns_theta_max          75.101
_diffrn_reflns_theta_min          3.370
_diffrn_ambient_temperature       120(2)
_diffrn_detector_area_resol_mean  10.3271
_diffrn_measured_fraction_theta_full 0.999
_diffrn_measured_fraction_theta_max 0.972
_diffrn_measurement_details
;
#__ type_ start__ end____ width___ exp.time_
  1 omega  -92.00  -36.00   1.0000    2.0000
omega____ theta____ kappa____ phi______ frames
    -      -38.5000  125.0000   60.0000 56

#__ type_ start__ end____ width___ exp.time_
  2 omega  -47.00   32.00   1.0000    2.0000
omega____ theta____ kappa____ phi______ frames
    -      -38.5000   38.0000  -90.0000 79

#__ type_ start__ end____ width___ exp.time_
  3 omega   -6.00   22.00   1.0000    2.0000
omega____ theta____ kappa____ phi______ frames
    -       40.5073  -57.0000   90.0000 28

#__ type_ start__ end____ width___ exp.time_
  4 omega   16.00  109.00   1.0000    2.0000
omega____ theta____ kappa____ phi______ frames
    -       40.5073   57.0000   90.0000 93

#__ type_ start__ end____ width___ exp.time_
  5 omega   31.00   99.00   1.0000    8.0000
omega____ theta____ kappa____ phi______ frames
    -      103.2526  -94.0000  150.0000 68

#__ type_ start__ end____ width___ exp.time_
  6 omega   41.00  108.00   1.0000    8.0000
omega____ theta____ kappa____ phi______ frames
    -      103.2526  -94.0000   60.0000 67

#__ type_ start__ end____ width___ exp.time_
  7 omega  104.00  138.00   1.0000    8.0000
omega____ theta____ kappa____ phi______ frames
    -      103.2526   45.0000 -150.0000 34

#__ type_ start__ end____ width___ exp.time_
  8 omega   30.00   88.00   1.0000    8.0000
omega____ theta____ kappa____ phi______ frames
    -      103.2526  -30.0000  -60.0000 58

#__ type_ start__ end____ width___ exp.time_
  9 omega   44.00   93.00   1.0000    8.0000
omega____ theta____ kappa____ phi______ frames
    -      103.2526  -45.0000   30.0000 49

#__ type_ start__ end____ width___ exp.time_
 10 omega   62.00   88.00   1.0000    8.0000
omega____ theta____ kappa____ phi______ frames
    -      103.2526  -45.0000  120.0000 26

#__ type_ start__ end____ width___ exp.time_
 11 omega   58.00   90.00   1.0000    8.0000
omega____ theta____ kappa____ phi______ frames
    -      103.2526  -30.0000 -120.0000 32

#__ type_ start__ end____ width___ exp.time_
 12 omega   30.00   90.00   1.0000    8.0000
omega____ theta____ kappa____ phi______ frames
    -      103.2526  -30.0000 -150.0000 60

#__ type_ start__ end____ width___ exp.time_
 13 omega   95.00  153.00   1.0000    8.0000
omega____ theta____ kappa____ phi______ frames
    -      103.2526  125.0000    0.0000 58

#__ type_ start__ end____ width___ exp.time_
 14 omega   15.00  109.00   1.0000    2.0000
omega____ theta____ kappa____ phi______ frames
    -       40.5073   57.0000  -90.0000 94

#__ type_ start__ end____ width___ exp.time_
 15 omega   15.00  109.00   1.0000    2.0000
omega____ theta____ kappa____ phi______ frames
    -       40.5073   57.0000    0.0000 94

#__ type_ start__ end____ width___ exp.time_
 16 omega   15.00  109.00   1.0000    2.0000
omega____ theta____ kappa____ phi______ frames
    -       40.5073   57.0000 -180.0000 94

#__ type_ start__ end____ width___ exp.time_
 17 omega   82.00  177.00   1.0000    8.0000
omega____ theta____ kappa____ phi______ frames
    -      103.2526   30.0000  -30.0000 95
;
_diffrn_measurement_device_type   'GV1000, Atlas'
_diffrn_measurement_method        '\w scans'
_diffrn_orient_matrix_UB_11       0.0577698000
_diffrn_orient_matrix_UB_12       0.0409142000
_diffrn_orient_matrix_UB_13       0.0896787000
_diffrn_orient_matrix_UB_21       0.0291002000
_diffrn_orient_matrix_UB_22       -0.0870167000
_diffrn_orient_matrix_UB_23       0.0322597000
_diffrn_orient_matrix_UB_31       0.0105928000
_diffrn_orient_matrix_UB_32       0.0159360000
_diffrn_orient_matrix_UB_33       -0.0538150000
_diffrn_radiation_monochromator   mirror
_diffrn_radiation_type            CuK\a
_diffrn_radiation_wavelength      1.54184
_diffrn_source                    'GV1000 (Cu) X-ray Source'
_reflns_Friedel_coverage          0.000
_reflns_Friedel_fraction_full     .
_reflns_Friedel_fraction_max      .
_reflns_number_gt                 7775
_reflns_number_total              8290
_reflns_odcompleteness_completeness 99.91
_reflns_odcompleteness_iscentric  1
_reflns_odcompleteness_theta      67.13
_reflns_special_details
;
 Reflections were merged by SHELXL according to the crystal
 class for the calculation of statistics and refinement.
 
 _reflns_Friedel_fraction is defined as the number of unique
 Friedel pairs measured divided by the number that would be
 possible theoretically, ignoring centric projections and
 systematic absences.
;
_reflns_threshold_expression      'I > 2\s(I)'
_computing_cell_refinement
;
CrysAlisPro, Agilent Technologies,
Version 1.171.36.28a (release 18-03-2013 CrysAlis171 .NET)
(compiled Mar 18 2013,11:47:30)
;
_computing_data_collection
;
CrysAlisPro, Agilent Technologies,
Version 1.171.36.28a (release 18-03-2013 CrysAlis171 .NET)
(compiled Mar 18 2013,11:47:30)
;
_computing_data_reduction
;
CrysAlisPro, Agilent Technologies,
Version 1.171.36.28a (release 18-03-2013 CrysAlis171 .NET)
(compiled Mar 18 2013,11:47:30)
;
_computing_molecular_graphics     'Olex2 (Dolomanov et al., 2009)'
_computing_publication_material   'Olex2 (Dolomanov et al., 2009)'
_computing_structure_refinement   'ShelXL (Sheldrick, 2015)'
_computing_structure_solution
;
SHELXS, G.M. Sheldrick, Acta Cryst.
(2008). A64, 112-122
;
_refine_diff_density_max          1.214
_refine_diff_density_min          -1.087
_refine_diff_density_rms          0.099
_refine_ls_extinction_coef        .
_refine_ls_extinction_method      none
_refine_ls_goodness_of_fit_ref    1.035
_refine_ls_hydrogen_treatment     constr
_refine_ls_matrix_type            full
_refine_ls_number_parameters      406
_refine_ls_number_reflns          8290
_refine_ls_number_restraints      0
_refine_ls_R_factor_all           0.0257
_refine_ls_R_factor_gt            0.0236
_refine_ls_restrained_S_all       1.035
_refine_ls_shift/su_max           0.004
_refine_ls_shift/su_mean          0.000
_refine_ls_structure_factor_coef  Fsqd
_refine_ls_weighting_details
'w=1/[\s^2^(Fo^2^)+(0.0340P)^2^] where P=(Fo^2^+2Fc^2^)/3'
_refine_ls_weighting_scheme       calc
_refine_ls_wR_factor_gt           0.0586
_refine_ls_wR_factor_ref          0.0599
_olex2_refinement_description
;
1. Fixed Uiso
 At 1.2 times of:
  All C(H) groups, All C(H,H) groups
 At 1.5 times of:
  All C(H,H,H) groups
2.a Ternary CH refined with riding coordinates:
 C15(H15), C4(H4), C12(H12), C29(H29), C18(H18), C23(H23), C7(H7), C26(H26),
 C1(H1)
2.b Secondary CH2 refined with riding coordinates:
 C11(H11A,H11B), C32(H32A,H32B), C33(H33A,H33B), C22(H22A,H22B), C21(H21A,
 H21B), C10(H10A,H10B)
2.c Idealised Me refined as rotating group:
 C25(H25A,H25B,H25C), C27(H27A,H27B,H27C), C5(H5A,H5B,H5C), C31(H31A,H31B,
 H31C), C28(H28A,H28B,H28C), C6(H6A,H6B,H6C), C17(H17A,H17B,H17C), C30(H30A,
 H30B,H30C), C16(H16A,H16B,H16C), C24(H24A,H24B,H24C), C19(H19A,H19B,H19C),
 C13(H13A,H13B,H13C), C20(H20A,H20B,H20C), C9(H9A,H9B,H9C), C14(H14A,H14B,H14C),
  C3(H3A,H3B,H3C), C8(H8A,H8B,H8C), C2(H2A,H2B,H2C)
;
_atom_sites_solution_hydrogens    geom
_atom_sites_solution_primary      DIRECT
_atom_sites_solution_secondary    DIFMAP
loop_
  _atom_site_label
  _atom_site_type_symbol
  _atom_site_fract_x
  _atom_site_fract_y
  _atom_site_fract_z
  _atom_site_U_iso_or_equiv
  _atom_site_adp_type
  _atom_site_occupancy
  _atom_site_site_symmetry_order
  _atom_site_calc_flag
  _atom_site_refinement_flags_posn
  _atom_site_refinement_flags_adp
  _atom_site_refinement_flags_occupancy
  _atom_site_disorder_assembly
  _atom_site_disorder_group
 U1 U 0.70327(2) 0.92579(2) 0.85998(2) 0.01386(4) Uani 1 1 d . . . . .
 Si3 Si 0.67218(4) 1.07839(5) 0.94431(6) 0.01624(16) Uani 1 1 d . . . . .
 Si1 Si 0.84504(3) 0.93233(5) 0.97381(6) 0.01718(16) Uani 1 1 d . . . . .
 Si2 Si 0.57970(3) 0.80308(5) 0.65208(5) 0.01740(15) Uani 1 1 d . . . . .
 N3 N 0.69360(10) 1.05165(15) 0.89965(17) 0.0159(5) Uani 1 1 d . . . . .
 N5 N 0.72752(10) 0.83093(15) 0.93587(16) 0.0180(5) Uani 1 1 d . . . . .
 N4 N 0.67436(10) 1.05081(15) 0.74685(16) 0.0161(5) Uani 1 1 d . . . . .
 N2 N 0.61568(10) 0.89861(16) 0.70273(16) 0.0175(5) Uani 1 1 d . . . . .
 N1 N 0.77229(11) 0.94530(16) 0.87626(17) 0.0183(5) Uani 1 1 d . . . . .
 C11 C 0.72073(13) 1.06101(19) 0.7620(2) 0.0191(6) Uani 1 1 d . . . . .
 H11A H 0.7492 1.1021 0.8137 0.023 Uiso 1 1 calc R . . . .
 H11B H 0.7051 1.0825 0.7034 0.023 Uiso 1 1 calc R . . . .
 C32 C 0.70749(13) 1.12520(18) 0.8797(2) 0.0190(6) Uani 1 1 d . . . . .
 H32A H 0.7473 1.1208 0.9169 0.023 Uiso 1 1 calc R . . . .
 H32B H 0.7038 1.1778 0.8988 0.023 Uiso 1 1 calc R . . . .
 C15 C 0.53776(12) 0.78310(19) 0.6699(2) 0.0214(6) Uani 1 1 d . . . . .
 H15 H 0.5239 0.7233 0.6512 0.026 Uiso 1 1 calc R . . . .
 C4 C 0.86551(13) 0.9200(2) 1.0821(2) 0.0237(7) Uani 1 1 d . . . . .
 H4 H 0.8479 0.8658 1.0735 0.028 Uiso 1 1 calc R . . . .
 C25 C 0.72758(14) 0.9433(2) 1.0796(2) 0.0255(7) Uani 1 1 d . . . . .
 H25A H 0.7517 0.9386 1.0750 0.038 Uiso 1 1 calc GR . . . .
 H25B H 0.7234 0.8875 1.0929 0.038 Uiso 1 1 calc GR . . . .
 H25C H 0.7451 0.9824 1.1310 0.038 Uiso 1 1 calc GR . . . .
 C33 C 0.66748(13) 1.12869(17) 0.7742(2) 0.0180(6) Uani 1 1 d . . . . .
 H33A H 0.6276 1.1335 0.7369 0.022 Uiso 1 1 calc R . . . .
 H33B H 0.6763 1.1789 0.7607 0.022 Uiso 1 1 calc R . . . .
 C22 C 0.62064(12) 1.02700(19) 0.64749(19) 0.0186(6) Uani 1 1 d . . . . .
 H22A H 0.6291 0.9940 0.6215 0.022 Uiso 1 1 calc R . . . .
 H22B H 0.5997 1.0787 0.6085 0.022 Uiso 1 1 calc R . . . .
 C12 C 0.63516(13) 0.71605(19) 0.7159(2) 0.0229(6) Uani 1 1 d . . . . .
 H12 H 0.6600 0.7205 0.7844 0.027 Uiso 1 1 calc R . . . .
 C29 C 0.72188(13) 1.16029(19) 1.0435(2) 0.0217(6) Uani 1 1 d . . . . .
 H29 H 0.7154 1.2137 1.0121 0.026 Uiso 1 1 calc R . . . .
 C18 C 0.52534(13) 0.8033(2) 0.51802(19) 0.0228(6) Uani 1 1 d . . . . .
 H18 H 0.4985 0.8506 0.4926 0.027 Uiso 1 1 calc R . . . .
 C27 C 0.55414(14) 1.0690(2) 0.7655(2) 0.0312(8) Uani 1 1 d . . . . .
 H27A H 0.5642 1.0601 0.7361 0.047 Uiso 1 1 calc GR . . . .
 H27B H 0.5164 1.0952 0.7193 0.047 Uiso 1 1 calc GR . . . .
 H27C H 0.5537 1.0145 0.7859 0.047 Uiso 1 1 calc GR . . . .
 C21 C 0.58433(12) 0.97479(19) 0.6426(2) 0.0199(6) Uani 1 1 d . . . . .
 H21A H 0.5738 1.0091 0.6646 0.024 Uiso 1 1 calc R . . . .
 H21B H 0.5489 0.9577 0.5760 0.024 Uiso 1 1 calc R . . . .
 C10 C 0.74857(13) 0.9755(2) 0.7881(2) 0.0204(6) Uani 1 1 d . . . . .
 H10A H 0.7201 0.9346 0.7361 0.024 Uiso 1 1 calc R . . . .
 H10B H 0.7793 0.9806 0.7975 0.024 Uiso 1 1 calc R . . . .
 C23 C 0.66870(13) 0.97695(19) 0.9852(2) 0.0193(6) Uani 1 1 d . . . . .
 H23 H 0.6512 0.9331 0.9359 0.023 Uiso 1 1 calc R . . . .
 C5 C 0.84454(14) 0.9893(3) 1.0979(2) 0.0330(8) Uani 1 1 d . . . . .
 H5A H 0.8631 1.0429 1.1118 0.050 Uiso 1 1 calc GR . . . .
 H5B H 0.8538 0.9737 1.1514 0.050 Uiso 1 1 calc GR . . . .
 H5C H 0.8032 0.9955 1.0404 0.050 Uiso 1 1 calc GR . . . .
 C31 C 0.78555(14) 1.1401(2) 1.1187(2) 0.0278(7) Uani 1 1 d . . . . .
 H31A H 0.7941 1.0864 1.1498 0.042 Uiso 1 1 calc GR . . . .
 H31B H 0.8081 1.1854 1.1662 0.042 Uiso 1 1 calc GR . . . .
 H31C H 0.7950 1.1357 1.0880 0.042 Uiso 1 1 calc GR . . . .
 C7 C 0.88465(14) 1.0228(2) 0.9866(2) 0.0263(7) Uani 1 1 d . . . . .
 H7 H 0.8629 1.0360 0.9210 0.032 Uiso 1 1 calc R . . . .
 C28 C 0.59305(17) 1.2170(2) 0.8200(3) 0.0361(8) Uani 1 1 d . . . . .
 H28A H 0.6203 1.2544 0.8755 0.054 Uiso 1 1 calc GR . . . .
 H28B H 0.5543 1.2380 0.7768 0.054 Uiso 1 1 calc GR . . . .
 H28C H 0.6010 1.2162 0.7871 0.054 Uiso 1 1 calc GR . . . .
 C6 C 0.93032(14) 0.9098(3) 1.1735(2) 0.0322(8) Uani 1 1 d . . . . .
 H6A H 0.9445 0.8678 1.1630 0.048 Uiso 1 1 calc GR . . . .
 H6B H 0.9387 0.8911 1.2254 0.048 Uiso 1 1 calc GR . . . .
 H6C H 0.9490 0.9643 1.1902 0.048 Uiso 1 1 calc GR . . . .
 C26 C 0.59844(13) 1.1277(2) 0.8524(2) 0.0240(6) Uani 1 1 d . . . . .
 H26 H 0.5881 1.1314 0.8825 0.029 Uiso 1 1 calc R . . . .
 C1 C 0.86693(14) 0.8309(2) 0.9630(2) 0.0319(8) Uani 1 1 d . . . . .
 H1 H 0.9094 0.8266 1.0195 0.038 Uiso 1 1 calc R . . . .
 C17 C 0.48597(14) 0.8413(2) 0.6086(2) 0.0292(7) Uani 1 1 d . . . . .
 H17A H 0.4983 0.9005 0.6217 0.044 Uiso 1 1 calc GR . . . .
 H17B H 0.4674 0.8318 0.6234 0.044 Uiso 1 1 calc GR . . . .
 H17C H 0.4591 0.8291 0.5413 0.044 Uiso 1 1 calc GR . . . .
 C30 C 0.70747(15) 1.1814(2) 1.0904(2) 0.0268(7) Uani 1 1 d . . . . .
 H30A H 0.6669 1.1953 1.0413 0.040 Uiso 1 1 calc GR . . . .
 H30B H 0.7302 1.2300 1.1330 0.040 Uiso 1 1 calc GR . . . .
 H30C H 0.7160 1.1325 1.1271 0.040 Uiso 1 1 calc GR . . . .
 C16 C 0.57544(15) 0.7942(2) 0.7742(2) 0.0300(7) Uani 1 1 d . . . . .
 H16A H 0.6067 0.7531 0.8132 0.045 Uiso 1 1 calc GR . . . .
 H16B H 0.5527 0.7848 0.7812 0.045 Uiso 1 1 calc GR . . . .
 H16C H 0.5911 0.8516 0.7950 0.045 Uiso 1 1 calc GR . . . .
 C24 C 0.63029(15) 0.9845(2) 0.9914(2) 0.0285(7) Uani 1 1 d . . . . .
 H24A H 0.6440 1.0306 1.0348 0.043 Uiso 1 1 calc GR . . . .
 H24B H 0.6312 0.9312 1.0151 0.043 Uiso 1 1 calc GR . . . .
 H24C H 0.5912 0.9964 0.9281 0.043 Uiso 1 1 calc GR . . . .
 C19 C 0.48855(16) 0.7232(2) 0.4677(2) 0.0402(9) Uani 1 1 d . . . . .
 H19A H 0.5114 0.6760 0.4817 0.060 Uiso 1 1 calc GR . . . .
 H19B H 0.4561 0.7329 0.3990 0.060 Uiso 1 1 calc GR . . . .
 H19C H 0.4747 0.7094 0.4903 0.060 Uiso 1 1 calc GR . . . .
 C13 C 0.67456(16) 0.7278(2) 0.7124(3) 0.0367(8) Uani 1 1 d . . . . .
 H13A H 0.6523 0.7235 0.6465 0.055 Uiso 1 1 calc GR . . . .
 H13B H 0.7039 0.6838 0.7507 0.055 Uiso 1 1 calc GR . . . .
 H13C H 0.6926 0.7837 0.7378 0.055 Uiso 1 1 calc GR . . . .
 C20 C 0.55012(16) 0.8235(3) 0.4878(2) 0.0349(8) Uani 1 1 d . . . . .
 H20A H 0.5722 0.8760 0.5184 0.052 Uiso 1 1 calc GR . . . .
 H20B H 0.5191 0.8302 0.4186 0.052 Uiso 1 1 calc GR . . . .
 H20C H 0.5750 0.7771 0.5070 0.052 Uiso 1 1 calc GR . . . .
 C9 C 0.88541(17) 1.1046(2) 1.0246(3) 0.0390(9) Uani 1 1 d . . . . .
 H9A H 0.8470 1.1166 0.9899 0.058 Uiso 1 1 calc GR . . . .
 H9B H 0.8983 1.1515 1.0159 0.058 Uiso 1 1 calc GR . . . .
 H9C H 0.9114 1.0980 1.0924 0.058 Uiso 1 1 calc GR . . . .
 C14 C 0.61136(16) 0.6259(2) 0.6854(3) 0.0360(8) Uani 1 1 d . . . . .
 H14A H 0.5855 0.6190 0.6863 0.054 Uiso 1 1 calc GR . . . .
 H14B H 0.6428 0.5854 0.7295 0.054 Uiso 1 1 calc GR . . . .
 H14C H 0.5906 0.6155 0.6211 0.054 Uiso 1 1 calc GR . . . .
 C3 C 0.84894(17) 0.8298(3) 0.8733(3) 0.0486(11) Uani 1 1 d . . . . .
 H3A H 0.8073 0.8307 0.8168 0.073 Uiso 1 1 calc GR . . . .
 H3B H 0.8635 0.7784 0.8728 0.073 Uiso 1 1 calc GR . . . .
 H3C H 0.8646 0.8796 0.8730 0.073 Uiso 1 1 calc GR . . . .
 C8 C 0.94561(15) 1.0003(3) 1.0451(3) 0.0391(9) Uani 1 1 d . . . . .
 H8A H 0.9687 0.9862 1.1103 0.059 Uiso 1 1 calc GR . . . .
 H8B H 0.9625 1.0488 1.0459 0.059 Uiso 1 1 calc GR . . . .
 H8C H 0.9443 0.9516 1.0162 0.059 Uiso 1 1 calc GR . . . .
 C2 C 0.84195(16) 0.7536(2) 0.9623(3) 0.0477(12) Uani 1 1 d . . . . .
 H2A H 0.8602 0.7465 1.0252 0.072 Uiso 1 1 calc GR . . . .
 H2B H 0.8487 0.7032 0.9463 0.072 Uiso 1 1 calc GR . . . .
 H2C H 0.8009 0.7616 0.9148 0.072 Uiso 1 1 calc GR . . . .
 Li1 Li 0.7673(3) 0.7220(4) 0.9766(5) 0.0410(16) Uani 1 1 d . . . . .

loop_
  _atom_site_aniso_label
  _atom_site_aniso_U_11
  _atom_site_aniso_U_22
  _atom_site_aniso_U_33
  _atom_site_aniso_U_23
  _atom_site_aniso_U_13
  _atom_site_aniso_U_12
 U1 0.01368(6) 0.01501(6) 0.01296(6) 0.00306(3) 0.01033(5) 0.00177(3)
 Si3 0.0182(4) 0.0186(4) 0.0169(4) 0.0006(3) 0.0148(3) -0.0003(3)
 Si1 0.0138(4) 0.0178(3) 0.0181(4) 0.0015(3) 0.0119(3) 0.0014(3)
 Si2 0.0159(3) 0.0198(3) 0.0144(3) 0.0009(3) 0.0112(3) 0.0008(3)
 N3 0.0190(12) 0.0154(10) 0.0199(11) 0.0009(9) 0.0168(10) 0.0008(9)
 N5 0.0167(11) 0.0168(11) 0.0197(11) 0.0024(9) 0.0139(10) 0.0034(9)
 N4 0.0166(11) 0.0193(11) 0.0159(11) 0.0024(9) 0.0135(10) 0.0025(9)
 N2 0.0162(11) 0.0206(11) 0.0151(11) 0.0045(9) 0.0120(10) 0.0032(9)
 N1 0.0206(12) 0.0179(10) 0.0192(11) 0.0030(9) 0.0162(11) 0.0029(10)
 C11 0.0213(15) 0.0243(14) 0.0185(14) 0.0048(11) 0.0172(13) 0.0034(12)
 C32 0.0238(14) 0.0163(13) 0.0213(13) -0.0004(11) 0.0186(12) -0.0027(11)
 C15 0.0191(14) 0.0236(14) 0.0208(13) 0.0019(11) 0.0152(12) -0.0011(11)
 C4 0.0160(15) 0.0310(16) 0.0209(15) 0.0068(12) 0.0134(13) 0.0003(11)
 C25 0.0277(17) 0.0269(14) 0.0228(15) 0.0040(12) 0.0197(14) -0.0019(13)
 C33 0.0247(14) 0.0145(12) 0.0208(13) 0.0043(10) 0.0192(13) 0.0044(11)
 C22 0.0184(13) 0.0215(13) 0.0157(12) 0.0032(11) 0.0131(12) 0.0022(11)
 C12 0.0210(14) 0.0243(14) 0.0165(13) 0.0030(11) 0.0127(12) 0.0052(12)
 C29 0.0276(15) 0.0200(13) 0.0232(14) -0.0017(11) 0.0211(13) -0.0030(12)
 C18 0.0188(14) 0.0278(15) 0.0135(13) 0.0021(11) 0.0104(12) 0.0028(12)
 C27 0.0183(16) 0.054(2) 0.0219(16) -0.0017(14) 0.0157(14) 0.0024(14)
 C21 0.0170(13) 0.0231(14) 0.0194(13) 0.0039(11) 0.0141(12) 0.0049(11)
 C10 0.0190(14) 0.0267(14) 0.0191(13) 0.0022(11) 0.0157(12) 0.0040(12)
 C23 0.0211(14) 0.0206(13) 0.0203(13) 0.0003(11) 0.0171(12) -0.0012(11)
 C5 0.0226(16) 0.056(2) 0.0194(14) 0.0002(15) 0.0160(14) 0.0005(15)
 C31 0.0266(16) 0.0267(16) 0.0270(15) -0.0042(13) 0.0200(14) -0.0046(13)
 C7 0.0216(15) 0.0298(16) 0.0246(14) 0.0058(13) 0.0171(13) -0.0013(13)
 C28 0.039(2) 0.0372(19) 0.0422(19) 0.0144(16) 0.0342(18) 0.0178(16)
 C6 0.0174(16) 0.0463(19) 0.0215(16) 0.0086(14) 0.0121(14) 0.0016(14)
 C26 0.0230(15) 0.0331(16) 0.0221(14) 0.0021(12) 0.0190(13) 0.0047(13)
 C1 0.0177(15) 0.0288(16) 0.0284(16) -0.0040(13) 0.0125(14) 0.0056(13)
 C17 0.0223(15) 0.0366(18) 0.0309(16) 0.0063(14) 0.0211(14) 0.0046(13)
 C30 0.0336(17) 0.0277(15) 0.0276(15) -0.0062(13) 0.0258(15) -0.0041(13)
 C16 0.0283(17) 0.0420(19) 0.0241(15) 0.0014(14) 0.0214(14) -0.0021(14)
 C24 0.0324(17) 0.0296(16) 0.0363(17) 0.0028(14) 0.0299(16) 0.0006(14)
 C19 0.038(2) 0.0370(19) 0.0194(15) -0.0061(14) 0.0155(15) -0.0080(16)
 C13 0.0308(18) 0.0380(19) 0.044(2) 0.0107(16) 0.0300(17) 0.0116(15)
 C20 0.0351(19) 0.051(2) 0.0228(15) 0.0023(15) 0.0235(15) 0.0055(16)
 C9 0.041(2) 0.0222(16) 0.045(2) 0.0005(15) 0.0310(19) -0.0047(15)
 C14 0.0362(19) 0.0242(16) 0.045(2) 0.0059(15) 0.0304(18) 0.0058(14)
 C3 0.033(2) 0.060(3) 0.036(2) -0.0138(18) 0.0223(18) 0.0121(19)
 C8 0.0253(17) 0.055(2) 0.0392(19) 0.0048(17) 0.0254(17) -0.0056(16)
 C2 0.0298(19) 0.0212(16) 0.049(2) -0.0035(15) 0.0193(18) 0.0029(14)
 Li1 0.058(4) 0.042(3) 0.046(4) 0.022(3) 0.046(4) 0.020(3)

_geom_special_details
;
 All esds (except the esd in the dihedral angle between two l.s. planes)
 are estimated using the full covariance matrix.  The cell esds are taken
 into account individually in the estimation of esds in distances, angles
 and torsion angles; correlations between esds in cell parameters are only
 used when they are defined by crystal symmetry.  An approximate (isotropic)
 treatment of cell esds is used for estimating esds involving l.s. planes.
;
loop_
  _geom_bond_atom_site_label_1
  _geom_bond_atom_site_label_2
  _geom_bond_distance
  _geom_bond_site_symmetry_2
  _geom_bond_publ_flag
 U1 N3 2.313(2) . ?
 U1 N5 1.885(2) . ?
 U1 N4 2.683(2) . ?
 U1 N2 2.320(2) . ?
 U1 N1 2.313(3) . ?
 Si3 N3 1.736(3) . ?
 Si3 C29 1.909(3) . ?
 Si3 C23 1.896(3) . ?
 Si3 C26 1.901(3) . ?
 Si1 N1 1.724(3) . ?
 Si1 C4 1.891(3) . ?
 Si1 C7 1.907(3) . ?
 Si1 C1 1.894(3) . ?
 Si2 N2 1.733(3) . ?
 Si2 C15 1.905(3) . ?
 Si2 C12 1.903(3) . ?
 Si2 C18 1.909(3) . ?
 N3 C32 1.472(4) . ?
 N5 Li1 1.974(7) . ?
 N5 Li1 1.985(6) 7_667 ?
 N4 C11 1.484(4) . ?
 N4 C33 1.480(4) . ?
 N4 C22 1.476(4) . ?
 N2 C21 1.477(4) . ?
 N1 C10 1.473(4) . ?
 C11 H11A 0.9900 . ?
 C11 H11B 0.9900 . ?
 C11 C10 1.517(4) . ?
 C32 H32A 0.9900 . ?
 C32 H32B 0.9900 . ?
 C32 C33 1.521(4) . ?
 C15 H15 1.0000 . ?
 C15 C17 1.531(4) . ?
 C15 C16 1.530(4) . ?
 C4 H4 1.0000 . ?
 C4 C5 1.533(5) . ?
 C4 C6 1.541(4) . ?
 C25 H25A 0.9800 . ?
 C25 H25B 0.9800 . ?
 C25 H25C 0.9800 . ?
 C25 C23 1.537(4) . ?
 C33 H33A 0.9900 . ?
 C33 H33B 0.9900 . ?
 C22 H22A 0.9900 . ?
 C22 H22B 0.9900 . ?
 C22 C21 1.510(4) . ?
 C12 H12 1.0000 . ?
 C12 C13 1.533(5) . ?
 C12 C14 1.531(5) . ?
 C29 H29 1.0000 . ?
 C29 C31 1.538(4) . ?
 C29 C30 1.532(4) . ?
 C18 H18 1.0000 . ?
 C18 C19 1.535(5) . ?
 C18 C20 1.534(5) . ?
 C27 H27A 0.9800 . ?
 C27 H27B 0.9800 . ?
 C27 H27C 0.9800 . ?
 C27 C26 1.542(5) . ?
 C21 H21A 0.9900 . ?
 C21 H21B 0.9900 . ?
 C10 H10A 0.9900 . ?
 C10 H10B 0.9900 . ?
 C23 H23 1.0000 . ?
 C23 C24 1.537(4) . ?
 C5 H5A 0.9800 . ?
 C5 H5B 0.9800 . ?
 C5 H5C 0.9800 . ?
 C31 H31A 0.9800 . ?
 C31 H31B 0.9800 . ?
 C31 H31C 0.9800 . ?
 C7 H7 1.0000 . ?
 C7 C9 1.532(5) . ?
 C7 C8 1.543(5) . ?
 C28 H28A 0.9800 . ?
 C28 H28B 0.9800 . ?
 C28 H28C 0.9800 . ?
 C28 C26 1.526(5) . ?
 C6 H6A 0.9800 . ?
 C6 H6B 0.9800 . ?
 C6 H6C 0.9800 . ?
 C26 H26 1.0000 . ?
 C1 H1 1.0000 . ?
 C1 C3 1.536(6) . ?
 C1 C2 1.525(5) . ?
 C17 H17A 0.9800 . ?
 C17 H17B 0.9800 . ?
 C17 H17C 0.9800 . ?
 C30 H30A 0.9800 . ?
 C30 H30B 0.9800 . ?
 C30 H30C 0.9800 . ?
 C16 H16A 0.9800 . ?
 C16 H16B 0.9800 . ?
 C16 H16C 0.9800 . ?
 C24 H24A 0.9800 . ?
 C24 H24B 0.9800 . ?
 C24 H24C 0.9800 . ?
 C19 H19A 0.9800 . ?
 C19 H19B 0.9800 . ?
 C19 H19C 0.9800 . ?
 C13 H13A 0.9800 . ?
 C13 H13B 0.9800 . ?
 C13 H13C 0.9800 . ?
 C20 H20A 0.9800 . ?
 C20 H20B 0.9800 . ?
 C20 H20C 0.9800 . ?
 C9 H9A 0.9800 . ?
 C9 H9B 0.9800 . ?
 C9 H9C 0.9800 . ?
 C14 H14A 0.9800 . ?
 C14 H14B 0.9800 . ?
 C14 H14C 0.9800 . ?
 C3 H3A 0.9800 . ?
 C3 H3B 0.9800 . ?
 C3 H3C 0.9800 . ?
 C8 H8A 0.9800 . ?
 C8 H8B 0.9800 . ?
 C8 H8C 0.9800 . ?
 C2 H2A 0.9800 . ?
 C2 H2B 0.9800 . ?
 C2 H2C 0.9800 . ?
 Li1 U1 3.701(6) 7_667 ?
 Li1 N5 1.986(6) 7_667 ?

loop_
  _geom_angle_atom_site_label_1
  _geom_angle_atom_site_label_2
  _geom_angle_atom_site_label_3
  _geom_angle
  _geom_angle_site_symmetry_1
  _geom_angle_site_symmetry_3
  _geom_angle_publ_flag
 N3 U1 N4 69.89(8) . . ?
 N3 U1 N2 106.48(9) . . ?
 N5 U1 N3 116.78(10) . . ?
 N5 U1 N4 172.67(9) . . ?
 N5 U1 N2 110.05(10) . . ?
 N5 U1 N1 105.17(10) . . ?
 N2 U1 N4 69.31(8) . . ?
 N1 U1 N3 107.76(9) . . ?
 N1 U1 N4 68.91(8) . . ?
 N1 U1 N2 110.57(9) . . ?
 N3 Si3 C29 111.39(13) . . ?
 N3 Si3 C23 107.41(13) . . ?
 N3 Si3 C26 113.56(13) . . ?
 C23 Si3 C29 112.51(13) . . ?
 C23 Si3 C26 106.65(14) . . ?
 C26 Si3 C29 105.31(14) . . ?
 N1 Si1 C4 108.00(14) . . ?
 N1 Si1 C7 111.97(13) . . ?
 N1 Si1 C1 110.41(14) . . ?
 C4 Si1 C7 112.52(15) . . ?
 C4 Si1 C1 106.51(16) . . ?
 C1 Si1 C7 107.29(17) . . ?
 N2 Si2 C15 110.61(13) . . ?
 N2 Si2 C12 107.49(13) . . ?
 N2 Si2 C18 111.38(13) . . ?
 C15 Si2 C18 106.14(14) . . ?
 C12 Si2 C15 108.15(14) . . ?
 C12 Si2 C18 113.06(14) . . ?
 Si3 N3 U1 134.55(13) . . ?
 C32 N3 U1 111.76(18) . . ?
 C32 N3 Si3 113.67(19) . . ?
 U1 N5 Li1 146.0(2) . 7_667 ?
 U1 N5 Li1 140.7(2) . . ?
 Li1 N5 Li1 73.3(3) . 7_667 ?
 C11 N4 U1 108.32(16) . . ?
 C33 N4 U1 107.36(16) . . ?
 C33 N4 C11 110.8(2) . . ?
 C22 N4 U1 108.17(17) . . ?
 C22 N4 C11 110.7(2) . . ?
 C22 N4 C33 111.4(2) . . ?
 Si2 N2 U1 128.08(12) . . ?
 C21 N2 U1 114.60(18) . . ?
 C21 N2 Si2 116.80(19) . . ?
 Si1 N1 U1 130.35(13) . . ?
 C10 N1 U1 112.63(18) . . ?
 C10 N1 Si1 117.0(2) . . ?
 N4 C11 H11A 110.0 . . ?
 N4 C11 H11B 110.0 . . ?
 N4 C11 C10 108.5(2) . . ?
 H11A C11 H11B 108.4 . . ?
 C10 C11 H11A 110.0 . . ?
 C10 C11 H11B 110.0 . . ?
 N3 C32 H32A 109.7 . . ?
 N3 C32 H32B 109.7 . . ?
 N3 C32 C33 109.9(2) . . ?
 H32A C32 H32B 108.2 . . ?
 C33 C32 H32A 109.7 . . ?
 C33 C32 H32B 109.7 . . ?
 Si2 C15 H15 108.1 . . ?
 C17 C15 Si2 112.3(2) . . ?
 C17 C15 H15 108.1 . . ?
 C16 C15 Si2 111.1(2) . . ?
 C16 C15 H15 108.1 . . ?
 C16 C15 C17 109.0(3) . . ?
 Si1 C4 H4 106.5 . . ?
 C5 C4 Si1 116.2(2) . . ?
 C5 C4 H4 106.5 . . ?
 C5 C4 C6 108.9(3) . . ?
 C6 C4 Si1 111.6(2) . . ?
 C6 C4 H4 106.5 . . ?
 H25A C25 H25B 109.5 . . ?
 H25A C25 H25C 109.5 . . ?
 H25B C25 H25C 109.5 . . ?
 C23 C25 H25A 109.5 . . ?
 C23 C25 H25B 109.5 . . ?
 C23 C25 H25C 109.5 . . ?
 N4 C33 C32 109.3(2) . . ?
 N4 C33 H33A 109.8 . . ?
 N4 C33 H33B 109.8 . . ?
 C32 C33 H33A 109.8 . . ?
 C32 C33 H33B 109.8 . . ?
 H33A C33 H33B 108.3 . . ?
 N4 C22 H22A 109.6 . . ?
 N4 C22 H22B 109.6 . . ?
 N4 C22 C21 110.1(2) . . ?
 H22A C22 H22B 108.2 . . ?
 C21 C22 H22A 109.6 . . ?
 C21 C22 H22B 109.6 . . ?
 Si2 C12 H12 106.0 . . ?
 C13 C12 Si2 113.5(2) . . ?
 C13 C12 H12 106.0 . . ?
 C14 C12 Si2 115.0(2) . . ?
 C14 C12 H12 106.0 . . ?
 C14 C12 C13 109.7(3) . . ?
 Si3 C29 H29 105.7 . . ?
 C31 C29 Si3 114.4(2) . . ?
 C31 C29 H29 105.7 . . ?
 C30 C29 Si3 113.6(2) . . ?
 C30 C29 H29 105.7 . . ?
 C30 C29 C31 110.9(3) . . ?
 Si2 C18 H18 105.7 . . ?
 C19 C18 Si2 113.9(2) . . ?
 C19 C18 H18 105.7 . . ?
 C20 C18 Si2 114.6(2) . . ?
 C20 C18 H18 105.7 . . ?
 C20 C18 C19 110.4(3) . . ?
 H27A C27 H27B 109.5 . . ?
 H27A C27 H27C 109.5 . . ?
 H27B C27 H27C 109.5 . . ?
 C26 C27 H27A 109.5 . . ?
 C26 C27 H27B 109.5 . . ?
 C26 C27 H27C 109.5 . . ?
 N2 C21 C22 110.2(2) . . ?
 N2 C21 H21A 109.6 . . ?
 N2 C21 H21B 109.6 . . ?
 C22 C21 H21A 109.6 . . ?
 C22 C21 H21B 109.6 . . ?
 H21A C21 H21B 108.1 . . ?
 N1 C10 C11 109.1(2) . . ?
 N1 C10 H10A 109.9 . . ?
 N1 C10 H10B 109.9 . . ?
 C11 C10 H10A 109.9 . . ?
 C11 C10 H10B 109.9 . . ?
 H10A C10 H10B 108.3 . . ?
 Si3 C23 H23 106.8 . . ?
 C25 C23 Si3 113.2(2) . . ?
 C25 C23 H23 106.8 . . ?
 C25 C23 C24 110.0(3) . . ?
 C24 C23 Si3 112.9(2) . . ?
 C24 C23 H23 106.8 . . ?
 C4 C5 H5A 109.5 . . ?
 C4 C5 H5B 109.5 . . ?
 C4 C5 H5C 109.5 . . ?
 H5A C5 H5B 109.5 . . ?
 H5A C5 H5C 109.5 . . ?
 H5B C5 H5C 109.5 . . ?
 C29 C31 H31A 109.5 . . ?
 C29 C31 H31B 109.5 . . ?
 C29 C31 H31C 109.5 . . ?
 H31A C31 H31B 109.5 . . ?
 H31A C31 H31C 109.5 . . ?
 H31B C31 H31C 109.5 . . ?
 Si1 C7 H7 106.2 . . ?
 C9 C7 Si1 113.5(3) . . ?
 C9 C7 H7 106.2 . . ?
 C9 C7 C8 109.9(3) . . ?
 C8 C7 Si1 114.2(2) . . ?
 C8 C7 H7 106.2 . . ?
 H28A C28 H28B 109.5 . . ?
 H28A C28 H28C 109.5 . . ?
 H28B C28 H28C 109.5 . . ?
 C26 C28 H28A 109.5 . . ?
 C26 C28 H28B 109.5 . . ?
 C26 C28 H28C 109.5 . . ?
 C4 C6 H6A 109.5 . . ?
 C4 C6 H6B 109.5 . . ?
 C4 C6 H6C 109.5 . . ?
 H6A C6 H6B 109.5 . . ?
 H6A C6 H6C 109.5 . . ?
 H6B C6 H6C 109.5 . . ?
 Si3 C26 H26 106.5 . . ?
 C27 C26 Si3 110.6(2) . . ?
 C27 C26 H26 106.5 . . ?
 C28 C26 Si3 116.2(2) . . ?
 C28 C26 C27 110.1(3) . . ?
 C28 C26 H26 106.5 . . ?
 Si1 C1 H1 108.1 . . ?
 C3 C1 Si1 112.0(3) . . ?
 C3 C1 H1 108.1 . . ?
 C2 C1 Si1 111.2(3) . . ?
 C2 C1 H1 108.1 . . ?
 C2 C1 C3 109.1(3) . . ?
 C15 C17 H17A 109.5 . . ?
 C15 C17 H17B 109.5 . . ?
 C15 C17 H17C 109.5 . . ?
 H17A C17 H17B 109.5 . . ?
 H17A C17 H17C 109.5 . . ?
 H17B C17 H17C 109.5 . . ?
 C29 C30 H30A 109.5 . . ?
 C29 C30 H30B 109.5 . . ?
 C29 C30 H30C 109.5 . . ?
 H30A C30 H30B 109.5 . . ?
 H30A C30 H30C 109.5 . . ?
 H30B C30 H30C 109.5 . . ?
 C15 C16 H16A 109.5 . . ?
 C15 C16 H16B 109.5 . . ?
 C15 C16 H16C 109.5 . . ?
 H16A C16 H16B 109.5 . . ?
 H16A C16 H16C 109.5 . . ?
 H16B C16 H16C 109.5 . . ?
 C23 C24 H24A 109.5 . . ?
 C23 C24 H24B 109.5 . . ?
 C23 C24 H24C 109.5 . . ?
 H24A C24 H24B 109.5 . . ?
 H24A C24 H24C 109.5 . . ?
 H24B C24 H24C 109.5 . . ?
 C18 C19 H19A 109.5 . . ?
 C18 C19 H19B 109.5 . . ?
 C18 C19 H19C 109.5 . . ?
 H19A C19 H19B 109.5 . . ?
 H19A C19 H19C 109.5 . . ?
 H19B C19 H19C 109.5 . . ?
 C12 C13 H13A 109.5 . . ?
 C12 C13 H13B 109.5 . . ?
 C12 C13 H13C 109.5 . . ?
 H13A C13 H13B 109.5 . . ?
 H13A C13 H13C 109.5 . . ?
 H13B C13 H13C 109.5 . . ?
 C18 C20 H20A 109.5 . . ?
 C18 C20 H20B 109.5 . . ?
 C18 C20 H20C 109.5 . . ?
 H20A C20 H20B 109.5 . . ?
 H20A C20 H20C 109.5 . . ?
 H20B C20 H20C 109.5 . . ?
 C7 C9 H9A 109.5 . . ?
 C7 C9 H9B 109.5 . . ?
 C7 C9 H9C 109.5 . . ?
 H9A C9 H9B 109.5 . . ?
 H9A C9 H9C 109.5 . . ?
 H9B C9 H9C 109.5 . . ?
 C12 C14 H14A 109.5 . . ?
 C12 C14 H14B 109.5 . . ?
 C12 C14 H14C 109.5 . . ?
 H14A C14 H14B 109.5 . . ?
 H14A C14 H14C 109.5 . . ?
 H14B C14 H14C 109.5 . . ?
 C1 C3 H3A 109.5 . . ?
 C1 C3 H3B 109.5 . . ?
 C1 C3 H3C 109.5 . . ?
 H3A C3 H3B 109.5 . . ?
 H3A C3 H3C 109.5 . . ?
 H3B C3 H3C 109.5 . . ?
 C7 C8 H8A 109.5 . . ?
 C7 C8 H8B 109.5 . . ?
 C7 C8 H8C 109.5 . . ?
 H8A C8 H8B 109.5 . . ?
 H8A C8 H8C 109.5 . . ?
 H8B C8 H8C 109.5 . . ?
 C1 C2 H2A 109.5 . . ?
 C1 C2 H2B 109.5 . . ?
 C1 C2 H2C 109.5 . . ?
 H2A C2 H2B 109.5 . . ?
 H2A C2 H2C 109.5 . . ?
 H2B C2 H2C 109.5 . . ?
 N5 Li1 U1 16.57(12) 7_667 7_667 ?
 N5 Li1 U1 123.2(3) . 7_667 ?
 N5 Li1 N5 106.7(3) . 7_667 ?

loop_
  _geom_torsion_atom_site_label_1
  _geom_torsion_atom_site_label_2
  _geom_torsion_atom_site_label_3
  _geom_torsion_atom_site_label_4
  _geom_torsion
  _geom_torsion_site_symmetry_1
  _geom_torsion_site_symmetry_2
  _geom_torsion_site_symmetry_3
  _geom_torsion_site_symmetry_4
  _geom_torsion_publ_flag
 U1 N3 C32 C33 60.7(3) . . . . ?
 U1 N4 C11 C10 30.7(3) . . . . ?
 U1 N4 C33 C32 30.7(3) . . . . ?
 U1 N4 C22 C21 32.3(3) . . . . ?
 U1 N2 C21 C22 55.3(3) . . . . ?
 U1 N1 C10 C11 61.9(3) . . . . ?
 Si3 N3 C32 C33 -117.8(2) . . . . ?
 Si1 N1 C10 C11 -116.7(2) . . . . ?
 Si2 N2 C21 C22 -132.2(2) . . . . ?
 N3 U1 N5 Li1 23.4(5) . . . 7_667 ?
 N3 U1 N5 Li1 -154.0(4) . . . . ?
 N3 Si3 C23 C25 75.6(2) . . . . ?
 N3 Si3 C23 C24 -158.6(2) . . . . ?
 N3 C32 C33 N4 -60.8(3) . . . . ?
 N4 C11 C10 N1 -60.5(3) . . . . ?
 N4 C22 C21 N2 -57.7(3) . . . . ?
 N2 U1 N5 Li1 -98.1(5) . . . 7_667 ?
 N2 U1 N5 Li1 84.5(4) . . . . ?
 N1 U1 N5 Li1 -34.6(4) . . . . ?
 N1 U1 N5 Li1 142.8(5) . . . 7_667 ?
 N1 Si1 C4 C5 -53.2(3) . . . . ?
 N1 Si1 C4 C6 -178.8(2) . . . . ?
 N1 Si1 C1 C3 59.0(3) . . . . ?
 N1 Si1 C1 C2 -63.4(3) . . . . ?
 C11 N4 C33 C32 -87.3(3) . . . . ?
 C11 N4 C22 C21 150.8(2) . . . . ?
 C15 Si2 N2 U1 83.61(18) . . . . ?
 C15 Si2 N2 C21 -87.7(2) . . . . ?
 C4 Si1 N1 U1 -12.1(2) . . . . ?
 C4 Si1 N1 C10 166.3(2) . . . . ?
 C4 Si1 C1 C3 176.0(3) . . . . ?
 C4 Si1 C1 C2 53.7(3) . . . . ?
 C33 N4 C11 C10 148.2(2) . . . . ?
 C33 N4 C22 C21 -85.5(3) . . . . ?
 C22 N4 C11 C10 -87.7(3) . . . . ?
 C22 N4 C33 C32 149.0(2) . . . . ?
 C12 Si2 N2 U1 -34.3(2) . . . . ?
 C12 Si2 N2 C21 154.5(2) . . . . ?
 C29 Si3 N3 U1 135.24(17) . . . . ?
 C29 Si3 N3 C32 -46.7(2) . . . . ?
 C29 Si3 C23 C25 -47.4(3) . . . . ?
 C29 Si3 C23 C24 78.5(2) . . . . ?
 C18 Si2 N2 U1 -158.61(16) . . . . ?
 C18 Si2 N2 C21 30.1(3) . . . . ?
 C23 Si3 N3 U1 11.6(2) . . . . ?
 C23 Si3 N3 C32 -170.36(19) . . . . ?
 C7 Si1 N1 U1 -136.52(17) . . . . ?
 C7 Si1 N1 C10 41.8(3) . . . . ?
 C7 Si1 C4 C5 70.9(3) . . . . ?
 C7 Si1 C4 C6 -54.7(3) . . . . ?
 C7 Si1 C1 C3 -63.3(3) . . . . ?
 C7 Si1 C1 C2 174.4(2) . . . . ?
 C26 Si3 N3 U1 -106.06(19) . . . . ?
 C26 Si3 N3 C32 72.0(2) . . . . ?
 C26 Si3 C23 C25 -162.3(2) . . . . ?
 C26 Si3 C23 C24 -36.5(2) . . . . ?
 C1 Si1 N1 U1 104.0(2) . . . . ?
 C1 Si1 N1 C10 -77.7(2) . . . . ?
 C1 Si1 C4 C5 -171.8(2) . . . . ?
 C1 Si1 C4 C6 62.6(3) . . . . ?

_shelx_res_file
;
    udkioh.res created by SHELXL-2014/7

TITL UDKIOH in C2/c #15
REM reset to C2/c #15
REM EXTI insignif
CELL 1.54184 37.091602 15.804524 22.215558 90 140.6849 90
ZERR 4 0.001955 0.000206 0.001166 0 0.0108 0
LATT 7
SYMM -X,+Y,0.5-Z
SFAC C H Li N Si U
UNIT 264 600 8 40 24 8
EQIV $1 1.5-X,1.5-Y,2-Z

L.S. 16
PLAN  10
TEMP -153.15(10)
FREE U1 Li1_$1
FREE U1 Li1
FREE Li1 Li1_$1
BOND $H
CONF
HTAB
fmap 2
acta
MORE -1
REM <olex2.extras>
REM <HklSrc "%.\\UDKIOH.hkl">
REM </olex2.extras>

WGHT    0.034000
FVAR       1.05780
U1    6    0.703271    0.925789    0.859978    11.00000    0.01368    0.01501 =
         0.01296    0.00306    0.01033    0.00177
SI3   5    0.672181    1.078391    0.944312    11.00000    0.01820    0.01861 =
         0.01685    0.00061    0.01484   -0.00032
SI1   5    0.845039    0.932328    0.973815    11.00000    0.01379    0.01775 =
         0.01812    0.00154    0.01185    0.00140
SI2   5    0.579700    0.803078    0.652085    11.00000    0.01589    0.01983 =
         0.01444    0.00087    0.01120    0.00080
N3    4    0.693602    1.051651    0.899655    11.00000    0.01900    0.01537 =
         0.01993    0.00092    0.01676    0.00080
N5    4    0.727523    0.830926    0.935870    11.00000    0.01671    0.01678 =
         0.01970    0.00241    0.01386    0.00336
N4    4    0.674362    1.050812    0.746852    11.00000    0.01660    0.01932 =
         0.01590    0.00242    0.01345    0.00245
N2    4    0.615683    0.898615    0.702733    11.00000    0.01621    0.02062 =
         0.01510    0.00449    0.01197    0.00319
N1    4    0.772294    0.945295    0.876256    11.00000    0.02060    0.01795 =
         0.01924    0.00303    0.01617    0.00293
C11   1    0.720729    1.061010    0.762010    11.00000    0.02129    0.02434 =
         0.01847    0.00479    0.01716    0.00343
AFIX  23
H11A  2    0.749172    1.102139    0.813733    11.00000   -1.20000
H11B  2    0.705070    1.082548    0.703355    11.00000   -1.20000
AFIX   0
C32   1    0.707486    1.125204    0.879690    11.00000    0.02385    0.01627 =
         0.02129   -0.00035    0.01861   -0.00268
AFIX  23
H32A  2    0.747312    1.120846    0.916946    11.00000   -1.20000
H32B  2    0.703799    1.177787    0.898830    11.00000   -1.20000
AFIX   0
C15   1    0.537765    0.783101    0.669912    11.00000    0.01907    0.02360 =
         0.02079    0.00188    0.01524   -0.00112
AFIX  13
H15   2    0.523896    0.723294    0.651209    11.00000   -1.20000
AFIX   0
C4    1    0.865506    0.919956    1.082114    11.00000    0.01601    0.03104 =
         0.02085    0.00677    0.01343    0.00029
AFIX  13
H4    2    0.847949    0.865829    1.073524    11.00000   -1.20000
AFIX   0
C25   1    0.727576    0.943308    1.079592    11.00000    0.02773    0.02689 =
         0.02280    0.00404    0.01975   -0.00195
AFIX 137
H25A  2    0.751746    0.938604    1.075021    11.00000   -1.50000
H25B  2    0.723400    0.887479    1.092877    11.00000   -1.50000
H25C  2    0.745122    0.982391    1.131038    11.00000   -1.50000
AFIX   0
C33   1    0.667484    1.128691    0.774246    11.00000    0.02474    0.01454 =
         0.02083    0.00431    0.01920    0.00443
AFIX  23
H33A  2    0.627646    1.133499    0.736863    11.00000   -1.20000
H33B  2    0.676309    1.178915    0.760703    11.00000   -1.20000
AFIX   0
C22   1    0.620639    1.026999    0.647489    11.00000    0.01837    0.02147 =
         0.01568    0.00318    0.01308    0.00218
AFIX  23
H22A  2    0.629054    0.994011    0.621536    11.00000   -1.20000
H22B  2    0.599699    1.078676    0.608456    11.00000   -1.20000
AFIX   0
C12   1    0.635156    0.716047    0.715870    11.00000    0.02100    0.02427 =
         0.01655    0.00299    0.01274    0.00520
AFIX  13
H12   2    0.660020    0.720501    0.784380    11.00000   -1.20000
AFIX   0
C29   1    0.721878    1.160292    1.043519    11.00000    0.02764    0.02000 =
         0.02317   -0.00168    0.02113   -0.00299
AFIX  13
H29   2    0.715418    1.213726    1.012057    11.00000   -1.20000
AFIX   0
C18   1    0.525343    0.803316    0.518024    11.00000    0.01885    0.02783 =
         0.01353    0.00207    0.01039    0.00281
AFIX  13
H18   2    0.498500    0.850640    0.492646    11.00000   -1.20000
AFIX   0
C27   1    0.554139    1.069028    0.765496    11.00000    0.01834    0.05390 =
         0.02191   -0.00175    0.01570    0.00244
AFIX 137
H27A  2    0.564189    1.060146    0.736135    11.00000   -1.50000
H27B  2    0.516397    1.095163    0.719264    11.00000   -1.50000
H27C  2    0.553669    1.014490    0.785873    11.00000   -1.50000
AFIX   0
C21   1    0.584326    0.974792    0.642621    11.00000    0.01701    0.02310 =
         0.01945    0.00391    0.01409    0.00489
AFIX  23
H21A  2    0.573800    1.009104    0.664606    11.00000   -1.20000
H21B  2    0.548872    0.957748    0.576032    11.00000   -1.20000
AFIX   0
C10   1    0.748574    0.975524    0.788120    11.00000    0.01901    0.02673 =
         0.01909    0.00224    0.01569    0.00399
AFIX  23
H10A  2    0.720115    0.934593    0.736138    11.00000   -1.20000
H10B  2    0.779286    0.980642    0.797508    11.00000   -1.20000
AFIX   0
C23   1    0.668701    0.976950    0.985235    11.00000    0.02115    0.02065 =
         0.02034    0.00031    0.01712   -0.00117
AFIX  13
H23   2    0.651152    0.933135    0.935921    11.00000   -1.20000
AFIX   0
C5    1    0.844538    0.989273    1.097868    11.00000    0.02258    0.05608 =
         0.01944    0.00015    0.01601    0.00052
AFIX 137
H5A   2    0.863141    1.042931    1.111826    11.00000   -1.50000
H5B   2    0.853834    0.973672    1.151423    11.00000   -1.50000
H5C   2    0.803230    0.995540    1.040431    11.00000   -1.50000
AFIX   0
C31   1    0.785546    1.140113    1.118703    11.00000    0.02662    0.02667 =
         0.02704   -0.00422    0.01996   -0.00456
AFIX 137
H31A  2    0.794114    1.086366    1.149816    11.00000   -1.50000
H31B  2    0.808143    1.185422    1.166210    11.00000   -1.50000
H31C  2    0.794952    1.135690    1.087993    11.00000   -1.50000
AFIX   0
C7    1    0.884647    1.022831    0.986620    11.00000    0.02159    0.02980 =
         0.02462    0.00577    0.01715   -0.00135
AFIX  13
H7    2    0.862898    1.035959    0.920980    11.00000   -1.20000
AFIX   0
C28   1    0.593048    1.217039    0.820046    11.00000    0.03933    0.03721 =
         0.04215    0.01438    0.03419    0.01780
AFIX 137
H28A  2    0.620314    1.254350    0.875502    11.00000   -1.50000
H28B  2    0.554327    1.237997    0.776799    11.00000   -1.50000
H28C  2    0.601039    1.216167    0.787077    11.00000   -1.50000
AFIX   0
C6    1    0.930322    0.909841    1.173507    11.00000    0.01744    0.04630 =
         0.02152    0.00855    0.01214    0.00157
AFIX 137
H6A   2    0.944452    0.867754    1.163020    11.00000   -1.50000
H6B   2    0.938715    0.891075    1.225446    11.00000   -1.50000
H6C   2    0.949016    0.964263    1.190177    11.00000   -1.50000
AFIX   0
C26   1    0.598440    1.127687    0.852362    11.00000    0.02296    0.03308 =
         0.02205    0.00206    0.01903    0.00470
AFIX  13
H26   2    0.588057    1.131351    0.882524    11.00000   -1.20000
AFIX   0
C1    1    0.866934    0.830898    0.963006    11.00000    0.01771    0.02881 =
         0.02840   -0.00400    0.01246    0.00559
AFIX  13
H1    2    0.909354    0.826561    1.019549    11.00000   -1.20000
AFIX   0
C17   1    0.485969    0.841343    0.608557    11.00000    0.02234    0.03657 =
         0.03092    0.00629    0.02115    0.00455
AFIX 137
H17A  2    0.498288    0.900459    0.621738    11.00000   -1.50000
H17B  2    0.467351    0.831791    0.623391    11.00000   -1.50000
H17C  2    0.459116    0.829059    0.541271    11.00000   -1.50000
AFIX   0
C30   1    0.707465    1.181428    1.090447    11.00000    0.03357    0.02770 =
         0.02757   -0.00620    0.02584   -0.00409
AFIX 137
H30A  2    0.666936    1.195295    1.041326    11.00000   -1.50000
H30B  2    0.730220    1.229996    1.132982    11.00000   -1.50000
H30C  2    0.716020    1.132514    1.127054    11.00000   -1.50000
AFIX   0
C16   1    0.575437    0.794150    0.774204    11.00000    0.02834    0.04204 =
         0.02409    0.00141    0.02144   -0.00213
AFIX 137
H16A  2    0.606659    0.753088    0.813209    11.00000   -1.50000
H16B  2    0.552699    0.784815    0.781209    11.00000   -1.50000
H16C  2    0.591080    0.851624    0.794986    11.00000   -1.50000
AFIX   0
C24   1    0.630285    0.984467    0.991376    11.00000    0.03243    0.02956 =
         0.03635    0.00283    0.02993    0.00064
AFIX 137
H24A  2    0.644003    1.030576    1.034775    11.00000   -1.50000
H24B  2    0.631196    0.931220    1.015137    11.00000   -1.50000
H24C  2    0.591170    0.996398    0.928129    11.00000   -1.50000
AFIX   0
C19   1    0.488550    0.723170    0.467715    11.00000    0.03804    0.03703 =
         0.01936   -0.00611    0.01546   -0.00800
AFIX 137
H19A  2    0.511363    0.676028    0.481729    11.00000   -1.50000
H19B  2    0.456062    0.732936    0.398980    11.00000   -1.50000
H19C  2    0.474734    0.709375    0.490316    11.00000   -1.50000
AFIX   0
C13   1    0.674562    0.727837    0.712419    11.00000    0.03078    0.03804 =
         0.04445    0.01073    0.02996    0.01162
AFIX 137
H13A  2    0.652317    0.723548    0.646496    11.00000   -1.50000
H13B  2    0.703947    0.683843    0.750718    11.00000   -1.50000
H13C  2    0.692612    0.783657    0.737836    11.00000   -1.50000
AFIX   0
C20   1    0.550118    0.823490    0.487784    11.00000    0.03507    0.05123 =
         0.02276    0.00235    0.02347    0.00555
AFIX 137
H20A  2    0.572171    0.876032    0.518401    11.00000   -1.50000
H20B  2    0.519057    0.830250    0.418622    11.00000   -1.50000
H20C  2    0.574956    0.777078    0.507006    11.00000   -1.50000
AFIX   0
C9    1    0.885409    1.104591    1.024626    11.00000    0.04084    0.02217 =
         0.04509    0.00052    0.03097   -0.00466
AFIX 137
H9A   2    0.846988    1.116571    0.989877    11.00000   -1.50000
H9B   2    0.898332    1.151531    1.015944    11.00000   -1.50000
H9C   2    0.911394    1.097978    1.092371    11.00000   -1.50000
AFIX   0
C14   1    0.611360    0.625857    0.685447    11.00000    0.03616    0.02422 =
         0.04452    0.00587    0.03039    0.00576
AFIX 137
H14A  2    0.585520    0.618963    0.686342    11.00000   -1.50000
H14B  2    0.642768    0.585355    0.729467    11.00000   -1.50000
H14C  2    0.590563    0.615527    0.621059    11.00000   -1.50000
AFIX   0
C3    1    0.848940    0.829815    0.873298    11.00000    0.03254    0.06022 =
         0.03625   -0.01380    0.02227    0.01215
AFIX 137
H3A   2    0.807322    0.830745    0.816842    11.00000   -1.50000
H3B   2    0.863464    0.778389    0.872787    11.00000   -1.50000
H3C   2    0.864554    0.879621    0.873030    11.00000   -1.50000
AFIX   0
C8    1    0.945608    1.000338    1.045090    11.00000    0.02531    0.05452 =
         0.03917    0.00477    0.02542   -0.00564
AFIX 137
H8A   2    0.968727    0.986243    1.110271    11.00000   -1.50000
H8B   2    0.962460    1.048843    1.045945    11.00000   -1.50000
H8C   2    0.944348    0.951644    1.016183    11.00000   -1.50000
AFIX   0
C2    1    0.841955    0.753648    0.962277    11.00000    0.02981    0.02120 =
         0.04903   -0.00345    0.01933    0.00292
AFIX 137
H2A   2    0.860203    0.746514    1.025188    11.00000   -1.50000
H2B   2    0.848678    0.703169    0.946350    11.00000   -1.50000
H2C   2    0.800933    0.761622    0.914823    11.00000   -1.50000
AFIX   0
LI1   3    0.767339    0.721959    0.976615    11.00000    0.05835    0.04234 =
         0.04554    0.02212    0.04620    0.01964
HKLF 4

REM  UDKIOH in C2/c #15
REM R1 =  0.0236 for    7775 Fo > 4sig(Fo)  and  0.0257 for all    8290 data
REM    406 parameters refined using      0 restraints

END

WGHT      0.0340      0.0000

REM No hydrogen bonds found for HTAB generation

REM Highest difference peak  1.214,  deepest hole -1.087,  1-sigma level  0.099
Q1    1   0.7247  0.9214  0.8607  11.00000  0.05    1.21
Q2    1   0.7027  0.9864  0.8611  11.00000  0.05    1.14
Q3    1   0.6809  0.9242  0.8618  11.00000  0.05    1.12
Q4    1   0.7300  0.8488  0.9104  11.00000  0.05    1.04
Q5    1   0.7019  0.8582  0.8585  11.00000  0.05    0.97
Q6    1   0.7280  1.0042  0.9095  11.00000  0.05    0.92
Q7    1   0.6476  0.9250  0.7912  11.00000  0.05    0.82
Q8    1   0.7119  0.9241  0.7785  11.00000  0.05    0.77
Q9    1   0.6775  1.0070  0.8110  11.00000  0.05    0.75
Q10   1   0.7035  0.8715  0.8991  11.00000  0.05    0.73
;
_shelx_res_checksum               26239
_shelx_hkl_file
;
   0   0   1 20.0407 62.4719  16
   0   0  -1 90.9673 70.3444  15
   0   0  -1 162.073 106.650   2
   0   0   1 185.453 81.9963   2
   0   0   2 18600.5 666.093   1
   0   0  -2 18797.4 718.498   1
   0   0   2 18946.0 1034.37  16
   0   0  -2 19152.2 1085.00   2
   0   0  -2 19540.4 1031.95  15
   0   0  -3 243.742 118.962   1
   0   0   3 308.589 255.723  16
   0   0  -3-72.7738 169.551   2
   0   0  -3 484.353 205.106  15
   0   0   4 221608. 5046.01  16
   0   0  -4 222953. 2273.48   4
   0   0  -4 216636. 5068.77  15
   0   0  -4 212811. 3505.18   1
   0   0  -4 218737. 5174.67   2
   0   0  -5 86.2049 333.414   2
   0   0  -5 257.723 91.8450   4
   0   0  -5-45.4708 263.631  15
   0   0   5 80.5767 235.443  16
   0   0  -6 137289. 5094.43   2
   0   0   6 135685. 5046.47  16
   0   0  -7-1389.64 594.708   2
   0   0   7 968.973 571.141  16
   0   0   8 225881. 8031.36  16
   0   0  -8 218102. 7656.19   2
   0   0   9 262.372 444.076  16
   0   0  -9-279.963 462.888   2
   0   0 -10 186259. 4232.20  17
   0   0 -10 178883. 7965.18   2
   0   0  10 200062. 8833.99  16
   0   0  11 1327.03 1176.77  16
   0   0 -11-205.834 346.294  17
   0   0 -11 428.661 223.480  13
   0   0  11 184.796 669.421  14
   0   0  12 40720.1 4376.15  16
   0   0 -12 43281.2 2268.30  13
   0   0 -12 42305.6 2321.39  17
   0   0  12 43566.9 4565.16  14
   0   0 -13-445.726 329.490  17
   0   0 -14 123407. 3581.44  10
   0   0 -14 124595. 4033.56  17
   0   0 -15 300.450 268.210  10
   0   0 -16 2685.68 469.766  10
   0   0  17 110.791 120.875   7
   0   0 -17-166.803 116.275  10
   0   2   0 339678. 4931.05   4
   0  -2   0 309933. 4300.66  14
   0   2   1 108318. 2567.61  16
   0  -2  -1 110284. 2838.27  14
   0  -2   1 101202. 2423.72  14
   0  -2  -1 108386. 2227.66  15
   0   2  -1 116487. 2889.51   4
   0   2   1 100683. 2631.83   4
   0  -2  -1 113525. 2894.29   3
   0  -2   2 2487.74 360.992  16
   0  -2  -2 1837.47 323.620  15
   0   2   2 1826.41 361.378   4
   0   2   2 2304.37 461.812  16
   0   2  -2 1952.76 428.082   4
   0   2  -2 3288.77 523.483   2
   0  -2  -2 2593.48 502.595   3
   0  -2   2 1991.23 426.542  14
   0   2  -3 231648. 4854.49   2
   0   2   3 238706. 5171.28  16
   0  -2   3 263030. 4491.98  16
   0  -2   3 248905. 4902.34  14
   0   2  -3 267617. 4440.55   4
   0  -2  -3 243977. 4461.31  15
   0   2  -4 108400. 3764.95   2
   0  -2   4 129895. 3801.13  16
   0  -2  -4 110382. 3517.16  15
   0   2  -4 127269. 3073.43   4
   0   2   4 106452. 3954.58  16
   0   2  -5 260310. 6556.44   2
   0  -2  -5 280907. 7072.81   2
   0  -2  -5 276679. 4324.86   1
   0   2   5 264925. 6929.19  16
   0  -2  -5 282085. 6442.45  15
   0  -2   5 285405. 6449.27  16
   0  -2  -6 4032.79 911.776  15
   0  -2   6 3202.74 823.741  16
   0   2  -6 3757.03 862.733   2
   0   2   6 3418.93 921.422  16
   0  -2  -6 4760.01 1091.22   2
   0  -2  -6 4144.09 557.462   1
   0   2   7 3877.77 990.272  16
   0   2  -7 5123.19 1093.28   2
   0  -2  -7 2687.92 893.896  15
   0  -2   7 3377.69 934.350  16
   0  -2   8 89547.6 4854.61  16
   0   2  -8 78773.8 4678.46   2
   0  -2  -8 83700.3 4948.04  15
   0  -2   8 92401.1 5307.58  14
   0   2   8 77801.3 5033.19  16
   0  -2   9 258728. 9019.25  16
   0   2   9 243617. 9665.12  16
   0   2  -9 229594. 8599.23   2
   0  -2   9 268328. 9781.98  14
   0  -2  10 39019.5 3976.65  14
   0   2 -10 36236.9 3653.56   2
   0   2  10 37897.7 3975.62  16
   0   2 -10 43162.2 2347.82  13
   0  -2  10 40585.8 3747.96  16
   0  -2 -10 39373.7 1960.52  17
   0   2 -10 38519.6 1994.39  17
   0   2 -11 945.986 397.352  17
   0  -2  11 1170.76 663.924  14
   0   2  11 1221.76 681.316  16
   0  -2  11 1434.05 601.803  16
   0   2 -11 1049.69 464.847  13
   0   2 -11 1236.57 633.414   2
   0   2 -12 8630.96 1066.60  17
   0   2 -12 9552.71 1233.22  13
   0   2  12 10476.0 2336.36  16
   0   2 -12 8620.79 900.042  10
   0  -2 -12 8684.76 1067.93  17
   0  -2  12 9605.08 2160.04  14
   0   2 -13 66162.8 3097.77  13
   0  -2 -13 66356.3 3013.43  17
   0   2 -13 65903.4 2570.83  10
   0   2 -14 35084.9 1878.67  10
   0  -2 -14 36205.4 2178.53  17
   0   2 -14 35120.1 2122.50  13
   0   2 -15 39095.2 1983.96  13
   0  -2 -15 45452.7 2263.82  17
   0   2 -15 42053.4 1948.94  10
   0  -2 -15 43211.3 1998.82  10
   0  -2  16 2914.52 500.750   7
   0  -2 -16 3417.62 492.401  10
   0   2 -16 2945.04 480.414  10
   0  -2 -17 22818.1 1001.35  10
   0   4   0 14770.8 1495.25   4
   0  -4   0 15338.1 1389.18  14
   0   4   1 32457.5 1830.71  16
   0  -4   1 26452.4 1784.57  14
   0  -4  -1 28900.9 1618.00  15
   0  -4  -1 28776.9 1977.35  14
   0   4  -1 29957.2 2128.17   4
   0   4   1 30081.3 2090.46   4
   0  -4  -2 5457.56 953.680   3
   0  -4  -2 5326.72 724.000  15
   0  -4  -2 3664.94 787.388  14
   0   4   2 5536.62 909.990   4
   0   4  -2 5641.73 999.449   4
   0  -4   2 4348.95 731.727  14
   0   4   2 3964.60 741.243  16
   0   4  -3 8393.53 1181.47   4
   0  -4  -3 7106.08 1139.47   3
   0   4  -3 5461.27 933.987   2
   0  -4  -3 8115.48 961.308  15
   0   4   3 6633.62 977.415  16
   0  -4   3 6819.51 968.109  14
   0   4  -4 70597.8 3524.97   2
   0   4  -4 85917.2 3586.31   4
   0  -4  -4 79484.2 3271.53  15
   0   4   4 75893.3 3796.81  16
   0  -4   4 74677.0 3528.39  14
   0   4   5 367206. 9215.83  16
   0   4  -5 380597. 8759.35   2
   0  -4   5 386618. 7266.19  16
   0  -4   5 388277. 9016.60  14
   0  -4  -5 402976. 8082.07  15
   0  -4   6 77.3196 383.646  14
   0   4   6 532.707 712.229  16
   0  -4  -6 93.8839 332.500  15
   0   4  -6 722.208 364.231   4
   0  -4   6 118.494 359.260  16
   0   4  -6 141.567 332.981   2
   0  -4   7-291.882 464.731  16
   0   4   7-205.625 572.662  16
   0   4  -7-61.0055 332.623   2
   0  -4  -7 245.021 486.555  15
   0  -4   7 836.346 767.089  14
   0   4  -8 2463.32 911.225   2
   0  -4  -8 2348.13 776.703  15
   0  -4   8 2961.18 943.922  14
   0  -4   8 4677.72 1152.34  16
   0   4   8 2308.66 849.020  16
   0   4  -9 217286. 5305.59  13
   0  -4   9 212147. 9192.23  14
   0   4  -9 195323. 3795.18  10
   0  -4  -9 217407. 8692.04  15
   0  -4  -9 195358. 4254.97  17
   0   4   9 187729. 8946.12  16
   0  -4   9 212541. 7965.93  16
   0   4  -9 189313. 8196.39   2
   0   4 -10 11767.4 985.297  10
   0  -4 -10 13320.2 1199.36  17
   0   4 -10 14099.4 1498.11  13
   0   4 -10 11291.9 2096.74   2
   0  -4  10 14700.1 2661.70  14
   0   4  10 10997.9 2303.65  16
   0   4 -11 7732.54 1800.66   2
   0  -4 -11 8594.90 1033.28  17
   0  -4  11 11324.0 2426.05  14
   0   4 -11 11047.4 1384.17  13
   0   4 -11 9063.14 912.739  10
   0   4  11 7170.81 1944.07  16
   0  -4 -12 4908.86 837.881  17
   0   4  12 5246.03 1904.56  16
   0   4 -12 4378.03 921.309  13
   0   4 -12 4516.65 667.414  10
   0  -4  12 6159.74 1854.26  14
   0  -4 -13 102313. 3713.44  17
   0   4 -13 93335.7 3031.01  10
   0   4 -13 102742. 4178.46  13
   0   4 -14 5191.79 704.461  10
   0   4 -14 5295.42 908.161  13
   0  -4 -14 6592.71 871.040  17
   0   4 -15 44051.5 1909.86  10
   0  -4 -15 44988.4 2170.55  17
   0  -4  15 41117.3 1903.97   7
   0   4 -15 43425.9 2279.79  13
   0   4 -16 2374.82 417.338  13
   0  -4 -16 1760.28 340.015  10
   0  -4  16 1584.10 281.840   7
   0  -4 -17 45202.5 1222.98  10
   0  -6   0 325626. 8064.11  14
   0   6   0 367933. 9133.48   4
   0  -6  -1 43348.8 3011.96  14
   0   6  -1 51218.1 3397.08   4
   0  -6  -1 43606.8 2441.33  15
   0  -6   1 41992.3 2914.38  14
   0   6   1 46120.4 3201.33   4
   0   6   1 49338.6 2651.78  16
   0   6   2 49503.9 3297.79   4
   0  -6  -2 47301.8 2524.50  15
   0  -6   2 46576.3 3082.25  14
   0  -6  -2 46398.2 3211.04  14
   0  -6  -2 45201.6 2952.60   3
   0   6   2 49447.9 2889.38  16
   0   6  -2 55164.5 3555.17   4
   0   6  -3 29573.5 2528.26   2
   0  -6  -3 30568.7 2528.56   3
   0  -6   3 26017.7 2357.20  14
   0   6   3 28198.5 2358.16  16
   0   6  -3 30781.2 2630.22   4
   0  -6  -3 29815.9 2108.24  15
   0   6  -4 156605. 5960.29   4
   0   6  -4 138172. 5691.49   2
   0   6   4 137322. 5731.49  16
   0  -6   4 138267. 5710.25  14
   0  -6  -4 149034. 5046.78  15
   0   6  -5 100506. 4629.13   4
   0  -6   5 88626.9 4900.33  14
   0   6   5 79825.4 4755.71  16
   0   6  -5 83903.0 4713.45   2
   0  -6  -5 95546.3 4342.00  15
   0  -6  -6 40464.4 3070.98  15
   0  -6   6 42412.2 3679.16  14
   0   6   6 33914.4 3330.74  16
   0   6  -6 37019.4 3272.14   2
   0   6  -6 38508.6 2735.07   4
   0   6   7 4559.24 1426.90  16
   0  -6  -7 6512.30 1291.57  15
   0  -6   7 6988.52 1605.65  14
   0   6  -7 5489.42 1423.33   2
   0  -6   8 56428.3 4890.68  14
   0  -6  -8 52200.5 4026.25  15
   0   6   8 49047.9 4555.44  16
   0   6  -8 58279.6 2700.00  13
   0   6  -8 54122.9 2058.14  10
   0   6  -8 53966.2 4432.48   2
   0  -6  -9 59307.3 4532.52  15
   0  -6   9 68509.8 5684.01  14
   0   6  -9 62883.2 5031.76   2
   0   6  -9 66703.2 3104.07  13
   0   6  -9 66711.9 2414.59  10
   0   6   9 60057.9 5304.04  16
   0  -6  -9 64673.7 2686.31  17
   0   6 -10 125663. 4518.78  13
   0   6 -10 117111. 7071.55   2
   0  -6 -10 125749. 3922.33  17
   0   6 -10 127185. 3455.78  10
   0  -6  10 134666. 8274.01  14
   0   6 -11 518.346 307.943  10
   0  -6  11 592.689 434.745   7
   0  -6  11 630.828 592.738  14
   0   6 -11 824.406 546.258  13
   0  -6 -11 381.396 239.043  17
   0   6 -12 23256.1 1527.60  10
   0   6 -12 25937.1 2190.81  13
   0  -6  12 26597.7 1725.23   7
   0  -6 -12 26992.9 1895.21  17
   0  -6  13 12335.2 1131.02   7
   0   6 -13 12784.2 1498.24  13
   0   6 -13 12082.3 1078.77  10
   0  -6 -13 13759.8 1322.03  17
   0   6 -14 66453.8 3169.31  13
   0  -6 -14 65262.8 2706.83  17
   0   6 -15 12387.6 1228.39  13
   0  -6 -15 11790.9 1009.90  17
   0   6 -16 589.728 223.734  13
   0  -6 -16 425.270 157.310  10
   0  -8   0 375767. 10489.4  14
   0   8   0 400056. 11024.5   4
   0   8  -1 32616.2 1979.36  16
   0  -8  -1 29337.1 3001.77  14
   0  -8  -1 32277.4 2508.36  15
   0   8   1 33519.0 3142.42   4
   0  -8   1 30178.7 2973.13  14
   0   8   1 35730.4 2430.69  16
   0   8  -1 31659.3 3070.85   4
   0   8   2-97.6639 383.189   4
   0  -8  -2 406.658 343.171   3
   0  -8   2 197.008 501.586  14
   0   8   2-110.479 319.961  16
   0  -8  -2 295.627 496.013  14
   0   8  -2 327.898 593.986   4
   0  -8  -2 275.235 430.647  15
   0   8   3 3311.13 923.927  16
   0  -8   3 2635.03 774.474  14
   0   8  -3 3964.04 1091.78   4
   0   8  -3 3638.31 1041.40   2
   0  -8  -3 3491.08 871.551  15
   0  -8  -3 3034.99 943.876   3
   0   8   4 123234. 5889.15  16
   0   8  -4 122962. 6193.30   2
   0  -8  -4 134353. 5327.10  15
   0   8  -4 138611. 6338.97   4
   0  -8   4 117686. 6161.24  14
   0   8  -5 99563.3 5813.70   2
   0  -8  -5 111903. 5082.75  15
   0  -8   5 97903.0 5889.29  14
   0   8   5 101645. 5795.00  16
   0   8  -5 118420. 5748.03   4
   0  -8  -6 19174.9 2217.68  15
   0  -8   6 19269.3 2743.61  14
   0   8  -6 18904.5 2620.53   2
   0   8  -6 18643.1 2196.05   4
   0   8   6 17512.1 2528.65  16
   0  -8   7 334.306 627.977  14
   0   8  -7 1670.86 522.264  13
   0  -8  -7 1019.89 345.055  17
   0   8   7 296.172 623.018  16
   0   8  -7-3.19160 691.522   2
   0  -8   8 80720.1 6361.12  14
   0  -8  -8 75454.2 2947.79  17
   0   8  -8 74020.4 5584.66   2
   0   8   8 64176.5 5400.02  16
   0   8  -8 75008.0 3181.30  13
   0   8  -9 69620.7 5602.10   2
   0  -8   9 79030.0 6565.23  14
   0   8   9 67393.3 5827.73  16
   0   8  -9 78646.3 3446.57  13
   0  -8  -9 81927.8 3208.81  17
   0   8  10 104842. 7488.29  16
   0  -8  10 126967. 8449.83  14
   0  -8 -10 118680. 3918.93  17
   0   8 -10 112509. 4296.02  13
   0   8 -11 4654.53 946.508  13
   0  -8 -11 5327.57 845.820  17
   0  -8 -12 7874.11 1005.82  17
   0   8 -12 8538.35 1217.52  13
   0   8 -13 8910.73 1196.61  13
   0  -8 -13 7675.86 917.239  17
   0  -8 -14 50771.6 2110.18  17
   0   8 -14 56946.0 2688.33  13
   0   8 -15 25189.9 1549.74  13
   0  -8 -15 24139.2 1193.41  17
   0   8 -16 209.017 148.036  13
   0 -10   0 61.8203 483.763  14
   0 -10   0-113.418 346.694  15
   0  10   0 46.9806 874.410   4
   0 -10  -1 181086. 6645.70  15
   0 -10  -1 168191. 7751.13   3
   0  10  -1 177731. 7994.94   4
   0 -10  -1 178011. 8562.15  14
   0 -10   1 175084. 8364.95  14
   0 -10  -2 620.832 432.651  14
   0 -10   2 1766.19 822.877  14
   0  10  -2 2988.38 1095.16   4
   0 -10  -2 2550.95 977.068   3
   0  10   2 1309.75 577.753  16
   0 -10  -2 468.907 216.109  15
   0 -10   3 56016.5 4777.70  14
   0 -10  -3 59616.5 3785.23  15
   0 -10  -3 59809.4 4376.87   3
   0  10  -3 61163.8 4873.31   2
   0  10   3 61235.8 3961.44  16
   0  10  -3 59426.9 4613.88   4
   0 -10   4 298.764 387.216  14
   0 -10  -4 962.079 343.282  17
   0 -10  -4 514.417 264.471  15
   0  10  -4 384.054 683.272   4
   0  10  -4 1055.60 545.926   2
   0  10   4 490.632 556.505  16
   0 -10   5 221250. 9968.65  14
   0  10   5 228035. 8843.13  16
   0 -10  -5 219746. 4650.69  17
   0  10  -5 241659. 10119.4   2
   0  10  -5 228947. 8767.72   4
   0 -10  -5 210074. 4661.80   9
   0  10   5 215901. 4133.29  12
   0 -10  -6 13440.2 1260.97   9
   0 -10  -6 14623.6 1275.90  17
   0  10  -6 13054.8 2347.43   2
   0  10   6 12686.8 1044.42  12
   0  10   6 19020.3 2680.07  16
   0 -10   6 15293.2 2687.05  14
   0  10  -6 13590.3 1209.77  13
   0 -10  -7 1448.67 410.794  17
   0  10   7 2292.29 662.607  16
   0 -10   7 3927.95 1930.23  14
   0  10  -7 2353.23 875.377  13
   0 -10   8 8538.34 2186.15  14
   0  10  -8 7475.78 994.997  13
   0  10   8 6737.03 1771.38  16
   0 -10  -8 6482.84 887.204  17
   0 -10  -9 174091. 4713.17  17
   0  10   9 163609. 8719.20  16
   0  10  -9 169558. 4965.50  13
   0 -10 -10 331.475 352.507  17
   0  10 -10-244.672 349.240  13
   0  10 -11 703.617 333.751  13
   0 -10 -11 806.867 435.698  17
   0 -10 -12 2888.82 549.680  17
   0  10 -12 2344.51 581.510  13
   0 -10 -13 62927.8 2263.23  17
   0  10 -13 62315.1 2665.74  13
   0 -10 -14 2566.06 389.090  17
   0  10 -14 2272.69 336.024  12
   0  10 -14 2295.68 481.554  13
   0  10 -15 34977.8 1423.26  13
   0 -12   0 110194. 5795.72  15
   0 -12   0 100739. 7220.78  14
   0  12   0 122578. 3590.81  12
   0 -12  -1 13085.3 2553.89  14
   0  12   1 14545.2 1214.99  12
   0 -12   1 17068.9 2459.86  15
   0  12  -1 14326.2 1229.67  12
   0 -12   1 11588.8 2268.13  14
   0 -12   2 13291.2 2218.23  15
   0  12  -2 12462.7 1107.37  12
   0  12  -2 12460.1 2469.62   2
   0 -12   2 12433.1 2456.64  14
   0  12   2 12971.6 1118.29  12
   0 -12  -3 35363.5 2043.46  17
   0  12   3 35578.7 1832.23  12
   0 -12   3 33903.3 4082.08  14
   0  12  -3 33711.2 1809.99  12
   0  12  -3 33767.6 3918.83   2
   0  12   4 53908.5 2248.16  12
   0 -12  -4 54779.0 2539.38  17
   0  12  -4 57019.5 5148.07   2
   0 -12   4 54542.3 5309.31  14
   0 -12  -4 47031.9 2136.20   9
   0  12  -4 53948.5 2309.70  12
   0 -12  -5 66483.5 2804.03  17
   0 -12   5 61096.1 5648.91  14
   0  12   5 63424.0 2451.68  12
   0 -12  -5 60527.5 2573.29   9
   0 -12  -6 13624.4 1284.03  17
   0 -12   6 12886.0 2605.82  14
   0  12   6 10249.5 1019.38  12
   0 -12  -7 526.387 386.324  17
   0  12  -7 340.351 276.601  13
   0 -12  -8 12324.2 1227.84  17
   0  12  -8 11253.8 1147.32  13
   0  12  -9 57524.5 2653.80  13
   0 -12  -9 63193.6 2717.92  17
   0 -12 -10 52304.6 2368.71  17
   0  12 -10 50016.3 2418.20  13
   0  12 -11 263.520 207.280  13
   0 -12 -11 1649.36 642.557  17
   0 -12 -12 12488.4 943.951  17
   0  12 -12 12073.7 859.656  12
   0  12 -12 13282.4 1102.44  13
   0  12 -13 17957.4 1101.29  13
   0 -12 -13 18693.4 933.729  17
   0  12 -13 19002.3 868.209  12
   0  14   0 217431. 4898.38  12
   0  14   1 9761.28 1016.80  12
   0 -14   1 6705.54 2059.69  14
   0  14  -1 9465.74 1027.95  12
   0 -14  -2 2994.15 688.995  17
   0  14   2 2777.05 525.256  12
   0 -14   2 1458.63 1145.87  14
   0  14  -2 3130.60 616.470  12
   0 -14  -3 654.611 416.514  17
   0  14   3 423.274 260.277  12
   0  14  -3 368.940 188.138  12
   0  14  -4 90816.7 3037.53  12
   0 -14  -4 91217.2 3435.74  17
   0  14   4 85395.5 2895.14  12
   0 -14  -5 1594.98 574.857  17
   0  14   5 1433.07 433.525  12
   0  14  -5 1595.14 402.641  12
   0  14   6 24812.7 1408.87  11
   0 -14  -6 26612.1 1804.59  17
   0  14  -6 25898.5 1575.01  12
   0 -14  -7 1983.15 512.213  17
   0  14  -7 1465.87 415.968  12
   0 -14  -8 44027.0 2151.27  17
   0  14  -8 44518.5 1961.16  12
   0  14  -9 3620.60 538.675  12
   0 -14  -9 2988.15 505.925  17
   0  14 -10 68368.1 2081.71  12
   0 -14 -10 62588.8 2149.05  17
   0 -14 -11 116.474 126.126  17
   0  14 -11 455.802 172.839  12
   0  14 -12 17798.8 749.727  12
   0  16   0 27935.9 1598.34  12
   0 -16   0 30114.3 1935.23  17
   0  16   1 61296.2 2348.47  12
   0 -16  -1 64786.9 2797.18  17
   0  16  -1 64237.2 2420.01  12
   0  16   2 86.0530 253.331  12
   0  16  -2-121.871 159.398  12
   0 -16  -2 105.451 206.726  17
   0 -16  -3 9654.70 1055.52  17
   0  16   3 8445.89 864.613  12
   0  16  -3 7874.09 830.899  12
   0 -16  -4 16115.0 1360.49  17
   0  16   4 12205.1 994.079  12
   0  16  -4 14393.7 1115.61  12
   0 -16  -5 113903. 3431.80  17
   0  16   5 106322. 2611.98  11
   0  16  -5 114564. 3054.23  12
   0  16  -6 1168.74 318.391  12
   0 -16  -6 1235.45 366.019  17
   0  16  -7 2598.09 434.069  12
   0 -16  -7 2589.92 440.670  17
   0 -16  -8 18274.9 1096.27  17
   0  16  -8 18640.1 1041.72  12
   0 -16  -9 83539.2 1983.16  17
   0  16  -9 91679.2 2034.14  12
   0  16 -10 6794.56 456.568  12
   0  18   0 24201.0 1182.57  12
   0 -18   0 25816.2 1421.09  17
   0  18  -1 20717.4 1091.49  12
   0 -18   1 22380.9 1326.00  17
   0  18   1 21562.0 1096.84  12
   0 -18  -1 22555.1 1321.56  17
   0  18  -2 675.238 191.071  12
   0  18   2 588.161 179.985  12
   0 -18   2 824.004 233.148  17
   0 -18  -2 621.529 239.059  17
   0 -18  -3 16063.1 1051.07  17
   0  18  -3 16112.3 925.869  12
   0 -18   3 16061.0 1101.49  17
   0  18   3 15064.9 817.072  11
   0  18  -4 23862.2 1086.71  12
   0 -18  -4 25136.6 1255.11  17
   0  18  -5 40336.9 1343.52  12
   0 -18  -5 41347.4 1487.90  17
   0  18  -6 14876.5 750.027  12
   0 -18  -6 15188.5 794.488  17
   0  18  -7 572.909 136.037  12
   1  -1 -18 3568.16 337.057  10
  -1  -1  17 9725.90 837.206   7
   1  -1 -17 10296.2 799.444  10
   1   1 -17 10531.6 804.901  10
   1   1 -16 53851.3 2126.70  10
   1  -1 -16 54952.1 2160.56  10
   1   1 -15 38683.9 1954.98  10
   1  -1 -15 34725.3 2032.92  17
   1   1 -15 32383.0 1800.06  13
   1  -1 -15 36823.4 1932.20  10
   1   1 -14 60382.9 2493.55  10
   1   1 -14 59316.5 2706.50  13
   1  -1 -14 59288.7 2800.22  17
   1   1 -13-154.884 250.706  17
   1   1 -13 556.469 374.813  13
   1  -1 -13 202.218 345.236  17
  -1   1  13-369.144 445.307  14
  -1   1  13-829.744 711.171  16
   1   1 -12 82349.7 3298.46  13
   1   1 -12 76232.5 5581.08   2
   1  -1 -12 77845.9 3054.52  17
  -1  -1  12 73488.5 5579.11  16
   1   1 -12 80486.3 3127.48  17
  -1  -1  12 86384.5 6373.50  14
  -1   1  12 73428.4 5941.92  16
   1   1 -11 51804.1 2525.36  13
  -1   1  11 55841.0 4941.54  16
  -1  -1  11 51513.0 4467.54  16
   1   1 -11 48001.9 4260.23   2
   1  -1 -11 49917.0 2269.31  17
   1   1 -11 50242.4 2315.05  17
  -1  -1  11 53372.9 4800.15  14
  -1  -1  10 235884. 8982.35  16
   1   1 -10 231368. 8771.80   2
  -1   1  10 242806. 9680.00  16
  -1   1   9 1066.58 770.950  16
  -1  -1   9 1193.58 602.674  16
   1  -1  -9 968.223 584.191   2
   1   1  -9 1897.80 786.114   2
   1  -1  -8 30270.8 2802.37   2
   1   1  -8 27750.7 2627.68   2
  -1  -1   8 28509.2 2610.18  16
  -1   1   8 27190.8 2721.40  16
  -1  -1   7 64133.2 3594.91  16
   1  -1  -7 61107.5 3663.29   2
   1   1  -7 60894.4 3588.37   2
  -1   1   7 61895.0 3760.68  16
   1  -1  -7 62743.3 2458.25   1
   1  -1  -7 63972.5 3755.90  15
  -1   1   6 109738. 4520.34  16
   1  -1  -6 116835. 4500.81  15
   1  -1  -6 118785. 4643.58   2
   1   1  -6 111788. 4415.90   2
  -1  -1   6 117382. 4360.42  16
   1  -1  -6 113629. 3061.34   1
   1  -1  -5 135638. 4458.11   2
  -1   1   5 128227. 4352.75  16
  -1  -1   5 141375. 4270.07  16
   1  -1  -5 133334. 4159.35  15
   1   1  -5 132059. 4316.35   2
   1  -1  -5 128636. 2910.50   1
  -1  -1   4-95.0467 292.839  16
   1   1  -4 193.249 262.807   2
  -1   1   4 1004.47 399.078  16
   1  -1  -4 214.337 245.705   2
   1  -1  -4 424.525 252.698  15
   1  -1  -4 499.137 188.906   1
   1   1  -4 115.407 88.5636   4
   1   1  -3 10325.4 904.037   2
   1   1  -3 11498.9 606.383   4
   1  -1  -3 10241.6 922.283   2
  -1   1   3 9353.48 903.745  16
  -1  -1   3 11611.0 871.132  16
   1  -1  -3 10212.6 808.225  15
   1  -1  -2 767339. 5098.52  15
   1   1  -2 713741. 5967.88   2
   1   1  -2 729264. 4779.84   4
  -1   1   2 741745. 6501.13  16
  -1   1   2 720268. 4920.04   4
  -1  -1   2 771884. 5080.02  16
  -1   1   1 137709. 2236.00   4
  -1  -1   1 118317. 1793.32  14
   1  -1  -1 124670. 2211.15  14
   1  -1  -1 135588. 1420.90  15
   1   1  -1 124464. 1954.79   4
  -1  -1   0 143427. 1900.26   3
  -1  -1   0 132782. 2016.45  14
   1  -1   0 120963. 1908.98  14
  -1  -1   0 135881. 2050.28  15
  -1   1   0 133387. 2041.08   4
   1   1   0 128023. 1723.58  16
  -1  -1  -1 10134.9 709.877   2
  -1   1  -1 9884.81 713.377   2
   1  -1   1 9833.08 647.683  16
  -1  -1  -1 10243.5 653.419  15
  -1   1  -1 10768.2 579.182   4
   1   1   1 9608.53 714.064  16
   1  -1   1 9887.69 651.242  14
  -1  -1  -2 188939. 3808.46   2
  -1  -1  -2 189606. 3594.93  15
   1  -1   2 197379. 3771.24  16
  -1   1  -2 181006. 3702.94   2
  -1   1  -2 183468. 3803.82  15
   1   1   2 179855. 3861.72  16
  -1   1  -2 190860. 2596.33   4
  -1   1  -3 2794.85 568.696   2
  -1  -1  -3 3056.58 564.457  15
  -1   1  -3 3542.44 377.680   4
  -1  -1  -3 2945.04 584.123   2
  -1   1  -3 2498.52 592.995  15
  -1  -1  -3 4189.59 368.081   1
   1   1   3 2647.10 576.985  16
   1  -1   4 122321. 4096.84  16
  -1  -1  -4 107933. 2118.74   1
  -1   1  -4 118918. 2346.61   4
   1   1   4 103375. 3871.04  16
  -1  -1  -4 112472. 3978.90   2
  -1  -1  -4 109877. 3797.52  15
  -1   1  -4 108443. 3860.22   2
  -1   1  -5 7919.30 636.656   4
  -1  -1  -5 8008.11 621.271   1
  -1  -1  -5 6722.46 1097.30  15
   1   1   5 6655.90 1174.12  16
  -1   1  -5 7788.94 1137.44   2
  -1  -1  -5 7991.04 1191.46   2
   1  -1   5 8060.31 1232.08  16
   1  -1   6 60867.0 3602.69  16
  -1   1  -6 57635.4 3477.42   2
   1   1   6 59742.9 3756.45  16
  -1  -1  -6 58099.5 3551.01  15
  -1  -1  -6 53882.2 3393.25   2
   1  -1   7 58865.0 3852.02  16
   1   1   7 54043.2 3886.33  16
  -1  -1  -7 54599.0 3699.63   2
  -1   1  -7 52386.3 3595.20   2
  -1  -1  -7 57360.7 3921.48  15
  -1   1  -8 201739. 7647.48   2
  -1  -1  -8 199622. 7674.37   2
   1  -1   8 220498. 8204.85  16
   1   1   8 203851. 8182.40  16
  -1  -1  -9 2527.45 945.491   2
   1  -1   9 1437.63 461.070  16
   1  -1   9 1539.88 627.069  14
   1   1   9 748.553 669.402  16
  -1   1  -9 1393.81 778.920   2
  -1   1 -10 25944.3 3138.86   2
   1  -1  10 31902.6 3619.05  14
  -1   1 -10 34575.2 1995.83  13
   1   1  10 31801.5 3821.29  16
  -1  -1 -10 31311.0 1812.70  17
  -1   1 -10 33641.2 1915.31  17
   1  -1  10 34126.2 3785.50  16
   1  -1  11 10222.9 2208.21  14
  -1   1 -11 9666.18 1074.58  17
   1  -1  11 7195.30 1599.82  16
   1   1  11 8767.70 1962.02  16
  -1   1 -11 7969.06 1838.12   2
  -1   1 -11 10393.5 1153.58  13
  -1  -1 -11 9877.11 1116.95  17
   1  -1  12 99069.8 6856.96  16
  -1   1 -12 97093.3 3561.92  17
  -1  -1 -12 102065. 3682.77  17
  -1   1 -12 97210.2 3106.59  10
   1  -1  12 99152.4 6920.02  14
  -1   1 -12 98637.8 3580.88  13
   1   1  12 104165. 7099.24  14
   1   1  12 102855. 7322.57  16
  -1   1 -13 11514.2 1250.28  17
  -1   1 -13 9132.89 1020.27  13
  -1  -1 -13 8985.82 1117.48  17
  -1   1 -13 9512.90 1007.79  10
  -1  -1 -14 2679.85 649.214  17
  -1   1 -14 3293.88 595.433  10
  -1   1 -14 2598.12 481.906  13
  -1  -1 -14 3626.01 614.429  10
  -1  -1 -15 2299.88 528.338  10
  -1   1 -15 1846.74 422.118  10
  -1  -1 -16 67523.8 2031.50  10
  -1   1 -16 65502.8 2040.56  10
   1  -1  16 63279.9 2236.75   7
  -1  -1 -17 8268.60 514.828  10
  -1  -3  17 28625.0 1123.50   7
   1  -3 -17 34130.6 1343.19  10
   1   3 -16 963.310 313.233  10
  -1  -3  16 969.194 275.873   7
   1  -3 -16 743.924 268.546  10
   1   3 -16 85.4180 291.088  13
   1   3 -15 68724.6 2959.54  13
   1   3 -15 70254.1 2554.38  10
   1  -3 -15 70746.7 2903.63  17
   1   3 -14-114.905 201.787  10
   1   3 -14-119.498 503.691  13
   1  -3 -14 392.428 269.192  17
   1   3 -13 9518.38 972.849  10
   1  -3 -13 9931.04 1183.70  17
   1   3 -13 10798.5 1374.97  13
   1   3 -12 1362.56 490.406  13
   1  -3 -12 1286.47 510.790  17
  -1  -3  12 178.723 1049.47  14
   1   3 -12 1509.02 411.473  10
  -1   3  12 1881.13 1066.39  16
   1  -3 -11 110406. 3473.09  17
  -1   3  11 105578. 7143.71  16
   1   3 -11 115970. 6738.39   2
   1   3 -11 121458. 4314.69  13
   1   3 -11 116417. 3670.15  17
   1   3 -11 110190. 3034.36  10
   1   3 -10 10639.1 1038.98  17
  -1  -3  10 11822.9 2213.44  14
  -1  -3  10 11368.3 1808.24  16
  -1   3  10 12406.2 2313.75  16
   1   3 -10 9658.76 1897.19   2
   1   3 -10 10581.1 1196.75  13
   1   3 -10 9562.95 845.460  10
   1  -3 -10 10364.9 970.773  17
   1   3  -9 904.264 657.351   2
  -1   3   9 1125.84 811.816  16
  -1  -3   9 634.804 547.241  14
  -1  -3   9 1631.48 788.387  16
  -1  -3   8 6399.56 1440.11  14
   1  -3  -8 6521.24 1355.47  15
  -1   3   8 6293.35 1468.88  16
   1   3  -8 6274.77 1331.31   2
  -1  -3   8 7016.54 1321.60  16
   1  -3  -7 361332. 6268.27   1
  -1  -3   7 375209. 8444.84  16
  -1  -3   7 381357. 9812.71  14
   1   3  -7 340582. 8890.62   2
  -1   3   7 329942. 9561.12  16
   1  -3  -7 357791. 8768.11  15
   1   3  -6 1827.19 666.983   2
   1   3  -6 1631.68 350.841   4
   1  -3  -6 1505.58 547.925  15
  -1   3   6 1205.08 687.028  16
  -1  -3   6 1311.79 558.739  16
   1  -3  -6 1566.30 415.500   1
  -1  -3   6 1690.38 696.532  14
  -1  -3   5 147075. 4910.93  14
   1  -3  -5 139667. 4292.57  15
  -1   3   5 136385. 5093.71  16
   1   3  -5 155431. 3843.97   4
  -1  -3   5 143659. 4090.17  16
   1   3  -5 132342. 4630.31   2
  -1  -3   4 404.960 302.724  14
   1  -3  -4 568.480 312.896  15
   1   3  -4 983.246 377.251   4
  -1  -3   4 429.678 208.712  16
  -1   3   4 988.105 525.607  16
   1   3  -4 740.735 419.289   2
   1  -3  -3 244982. 5760.39   3
  -1   3   3 217584. 5148.82  16
  -1  -3   3 205310. 4640.51  14
   1   3  -3 213112. 4821.45   2
   1  -3  -3 219005. 4073.48  15
   1   3  -3 243795. 5156.08   4
  -1   3   3 210374. 4607.52   4
   1  -3  -2 9559.54 1073.88   3
   1  -3  -2 11355.2 844.838  15
  -1   3   2 10982.8 1086.81  16
  -1  -3   2 10269.0 975.045  14
  -1   3   2 9840.01 1053.17   4
   1   3  -2 10846.1 1086.42   4
   1  -3  -2 9549.79 1099.86  14
  -1   3   1 188244. 4584.42   4
   1   3  -1 182022. 4434.82   4
  -1  -3   1 171067. 3842.04  14
   1  -3  -1 182665. 4277.24  14
  -1   3   0 18721.4 1475.96   4
   1   3   0 18916.5 1414.35   4
   1  -3   0 18205.3 1307.61  14
  -1  -3   0 18186.5 1282.82  14
   1   3   0 20387.8 1146.39  16
   1   3   1 133766. 3350.82  16
  -1  -3  -1 141522. 3313.14  15
  -1  -3  -1 138312. 3875.05  14
  -1  -3  -1 143685. 3756.41   3
   1  -3   1 131893. 3491.71  14
  -1   3  -1 146087. 3968.93   4
   1   3   1 133409. 3654.09   4
  -1  -3  -2 394.625 217.672  15
  -1   3  -2 172.870 280.903   2
   1  -3   2 716.487 347.301  14
   1   3   2 432.959 314.145  16
  -1   3  -2 472.295 314.253   4
  -1   3  -3 469095. 8071.55   2
   1  -3   3 466236. 6751.34  16
  -1   3  -3 515489. 7528.82   4
   1  -3   3 462853. 7783.63  14
   1   3   3 474564. 8328.71  16
  -1  -3  -3 504780. 7479.81  15
  -1   3  -4 745.231 428.843   2
   1   3   4 55.1866 311.089  16
  -1  -3  -4 88.1449 236.665  15
  -1   3  -4 492.164 340.833   4
   1  -3   4 284.947 294.618  16
   1  -3   4 495.545 365.750  14
   1   3   5 5643.73 1237.32  16
   1  -3   5 5587.14 1103.37  14
  -1   3  -5 7442.59 947.119   4
  -1  -3  -5 6510.46 1080.92  15
  -1   3  -5 5134.96 1020.86   2
   1  -3   5 6720.60 1095.18  16
   1  -3   6 5630.14 1126.51  16
  -1  -3  -6 5200.74 622.982   1
  -1   3  -6 3950.99 1017.02   2
  -1  -3  -6 4694.10 1065.07  15
   1  -3   6 5056.46 1142.64  14
   1   3   6 3321.05 1015.57  16
  -1  -3  -7 307873. 9035.71  15
   1   3   7 314235. 9983.57  16
   1  -3   7 325213. 9814.67  14
   1  -3   7 324768. 9012.17  16
  -1  -3  -8 12767.0 2044.51  15
   1  -3   8 10281.5 1871.31  14
   1   3   8 10722.3 2029.03  16
   1  -3   8 12523.6 1986.56  16
  -1   3  -8 9886.60 1809.80   2
  -1  -3  -9 2657.62 568.804  17
  -1   3  -9 2706.98 503.597  17
   1  -3   9 1746.76 739.339  14
   1   3   9 2101.37 952.379  16
  -1   3  -9 2061.23 1109.34   2
  -1   3  -9 3152.33 579.256  13
   1  -3   9 2888.02 1059.74  16
  -1   3  -9 2925.62 488.044  10
   1   3  10 3707.59 1460.09  16
  -1   3 -10 4156.61 727.900  17
  -1   3 -10 3152.35 535.693  10
  -1   3 -10 3632.23 766.236  13
   1  -3  10 3912.60 1201.86  16
   1  -3  10 5418.72 1610.98  14
  -1   3 -10 2250.74 847.384   2
  -1  -3 -10 4187.99 728.132  17
  -1  -3 -11 104270. 3625.78  17
   1  -3  11 115333. 7410.27  14
   1   3  11 101364. 7348.71  16
  -1   3 -11 111801. 4180.86  13
  -1   3 -11 100501. 3040.59  10
  -1  -3 -12 2576.06 630.094  17
  -1   3 -12 2085.97 649.628  13
  -1   3 -12 2093.03 446.902  10
  -1   3 -13 63532.7 3081.87  13
  -1  -3 -13 63598.5 2953.79  17
  -1   3 -13 60754.8 2452.92  10
  -1   3 -14 711.105 372.224  13
  -1  -3 -14 584.053 322.258  17
  -1   3 -14 305.115 231.147  10
  -1   3 -15 37266.5 1719.85  10
  -1   3 -15 37204.9 1859.94  13
  -1  -3 -15 39217.1 1969.45  17
   1  -3  15 36984.9 1848.91   7
  -1  -3 -15 38507.9 1730.99  10
  -1  -3 -16 8250.99 660.582  10
   1  -3  16 7057.47 637.494   7
   1   5 -17 14218.3 865.747  13
   1  -5 -17 16286.0 806.579  10
   1  -5 -16 18201.9 1178.74  17
   1   5 -16 16137.4 1267.43  13
   1  -5 -15 57282.9 2464.90  17
  -1  -5  15 50865.6 2017.90   7
   1   5 -15 57039.6 2825.79  13
  -1  -5  14 7354.14 838.854   7
   1  -5 -14 9103.17 1094.32  17
   1   5 -14 8875.92 1235.89  13
   1   5 -14 7986.07 867.457  10
   1   5 -13 651.805 477.753  13
   1   5 -13 226.348 170.093  10
   1  -5 -13 280.164 332.873  17
   1  -5 -12 27099.9 1870.65  17
   1   5 -12 27939.8 2261.81  13
   1   5 -12 27817.7 1637.83  10
  -1  -5  12 26085.1 3654.82  14
  -1   5  12 19801.3 3234.90  16
   1   5 -11 90400.2 3926.56  13
   1   5 -11 81415.9 2730.08  10
   1  -5 -11 83422.0 3154.42  17
  -1   5  11 77577.8 6344.39  16
  -1  -5  11 90438.0 6683.98  14
   1   5 -11 72613.7 5492.25   2
  -1  -5  10 46270.5 4618.19  14
  -1   5  10 36772.1 4150.57  16
   1  -5 -10 44440.8 2178.75  17
   1   5 -10 44797.5 1943.41  10
   1   5 -10 45794.1 2662.33  13
   1   5 -10 39552.5 3927.90   2
   1   5  -9 12613.6 2106.58   2
  -1   5   9 13205.3 2364.59  16
   1   5  -9 14662.8 1055.46  10
   1   5  -9 16785.0 1483.16  13
  -1  -5   9 15630.4 2584.68  14
   1  -5  -9 14156.0 2091.97  15
  -1  -5   8 93824.4 5791.38  14
   1   5  -8 82921.7 5130.04   2
  -1   5   8 83004.6 5540.76  16
   1  -5  -8 91704.4 4992.73  15
  -1   5   7 167848. 7359.20  16
   1   5  -7 176324. 6978.87   2
   1  -5  -7 186762. 6567.05  15
  -1  -5   7 178275. 7372.95  14
  -1  -5   6 73951.5 4341.08  14
   1   5  -6 68398.4 4066.23   2
  -1   5   6 64880.6 4295.96  16
   1  -5  -6 75274.2 3785.11  15
   1   5  -6 77398.8 3450.42   4
  -1  -5   5 92952.0 4429.59  14
   1  -5  -5 97625.2 3913.03  15
   1   5  -5 90139.3 4389.24   2
  -1   5   5 90224.6 4650.57  16
   1   5  -5 104156. 4267.39   4
   1  -5  -4 498.120 568.733   3
   1   5  -4 363.051 379.100   2
  -1  -5   4 587.912 505.917  14
   1  -5  -4 383.257 289.487  15
   1   5  -4 657.897 473.261   4
  -1   5   4 585.330 382.690  16
   1  -5  -3 109465. 3513.71  15
  -1   5   3 98671.0 4220.94   4
   1  -5  -3 100488. 4293.02   3
  -1  -5   3 101551. 4118.94  14
  -1   5   3 103976. 4161.71  16
   1  -5  -2 250815. 6846.64  14
   1   5  -2 297285. 7457.90   4
  -1   5   2 282074. 6378.94  16
   1  -5  -2 221843. 6216.33   3
   1  -5  -2 259247. 5150.10  15
  -1  -5   2 255077. 6370.96  14
  -1   5   2 264526. 6981.61   4
   1  -5  -1 261701. 6675.02  14
  -1   5   1 283979. 7288.45   4
   1   5  -1 290934. 7344.09   4
  -1  -5   1 258129. 6387.42  14
   1  -5   0 2676.90 674.217  14
   1   5   0 2707.29 576.868  16
   1   5   0 3019.12 820.093   4
  -1   5   0 3237.25 858.778   4
  -1  -5   0 2709.42 705.826  14
   1   5   1 149976. 4329.67  16
  -1  -5  -1 141092. 4933.52  14
  -1  -5  -1 143925. 4123.89  15
  -1  -5  -1 139963. 4594.25   3
   1   5   1 147759. 5171.68   4
   1  -5   1 141990. 4771.12  14
   1  -5   2 189486. 5675.34  14
  -1   5  -2 208232. 6225.61   4
  -1  -5  -2 207881. 5841.78   3
   1   5   2 200529. 5569.32  16
  -1  -5  -2 202179. 5101.07  15
  -1  -5  -3 149220. 4708.23  15
  -1   5  -3 137942. 5147.87   2
   1  -5   3 135885. 5068.90  14
   1   5   3 139389. 5188.93  16
   1  -5   4 16139.0 1869.26  14
  -1  -5  -4 17150.6 1726.28  15
   1   5   4 16451.3 1964.97  16
  -1   5  -4 15625.7 1873.15   2
  -1   5  -4 16597.5 1798.38   4
  -1   5  -5 9796.48 1356.82   4
  -1  -5  -5 6392.58 1138.40  15
   1  -5   5 7687.07 1438.63  14
   1   5   5 6575.25 1409.26  16
  -1   5  -5 6525.37 1314.41   2
  -1  -5  -6 214977. 7179.37  15
  -1   5  -6 220335. 5966.07   4
   1  -5   6 203602. 7890.47  14
  -1   5  -6 195565. 7427.08   2
   1   5   6 199092. 8049.45  16
  -1   5  -7 190249. 7841.43   2
  -1  -5  -7 210138. 7739.02  15
   1   5   7 195086. 8510.52  16
   1  -5   7 213633. 8703.93  14
   1   5   8 115131. 7015.45  16
  -1  -5  -8 122072. 6336.12  15
   1  -5   8 128048. 7238.50  14
  -1   5  -8 121984. 3030.97  10
  -1   5  -8 117306. 6502.03   2
  -1   5  -9 1707.14 842.389   2
  -1  -5  -9 1591.52 477.184  17
  -1   5  -9 1295.53 353.492  10
  -1   5  -9 1315.05 402.505  13
   1  -5   9 1294.23 939.891  14
  -1  -5  -9-366.655 996.610  15
   1   5   9-123.654 672.485  16
   1   5  10 13187.2 2827.66  16
  -1  -5 -10 10574.3 1146.63  17
  -1   5 -10 11088.7 2230.69   2
  -1   5 -10 10444.7 987.836  10
   1  -5  10 16345.8 2907.59  14
  -1   5 -10 12126.3 1406.10  13
  -1   5 -11 52927.9 2269.83  10
  -1  -5 -11 55556.4 2702.04  17
   1  -5  11 58943.4 5526.97  14
  -1   5 -11 54949.8 3084.64  13
  -1  -5 -12 145492. 4454.67  17
  -1   5 -12 145273. 5058.72  13
  -1   5 -12 136988. 3680.10  10
  -1  -5 -13 26808.8 1875.73  17
  -1   5 -13 25495.7 2049.83  13
   1  -5  13 25570.2 1698.00   7
  -1   5 -13 24625.4 1530.46  10
  -1  -5 -14 212.450 289.202  17
  -1   5 -14 571.950 386.036  13
   1  -5  14-210.976 229.923   7
  -1   5 -15 8957.96 982.180  13
  -1  -5 -15 8542.43 837.092  17
  -1  -5 -15 8240.18 730.093  10
   1  -5  15 7388.17 676.592   7
  -1   5 -16 31440.9 1310.51  13
  -1  -5 -16 32091.3 1119.93  10
   1   7 -16 41544.7 1911.22  13
   1  -7 -15 2023.37 428.521  17
   1   7 -15 2013.03 497.168  13
   1  -7 -14 44040.8 2193.21  17
   1   7 -14 42692.0 2558.42  13
   1  -7 -13 1915.08 530.284  17
   1   7 -13 2105.82 701.805  13
   1   7 -12 89195.3 4042.10  13
   1  -7 -12 91772.6 3459.02  17
  -1   7  11 190.537 1074.38  16
  -1  -7  11 966.186 617.939  14
   1   7 -11-65.4113 595.074  13
   1  -7 -11 313.111 310.012  17
   1   7 -11 689.737 293.853  10
  -1  -7  10 223871. 10887.0  14
   1  -7 -10 202255. 4955.87  17
   1   7 -10 196885. 5686.96  13
   1   7 -10 200821. 4409.80  10
   1   7 -10 197602. 9259.54   2
  -1   7  10 173004. 9297.39  16
   1   7  -9 8575.87 1109.58  13
  -1  -7   9 8839.24 1989.13  14
   1   7  -9 9183.67 1892.47   2
   1   7  -9 8858.76 895.212  10
   1  -7  -9 9339.02 1036.40  17
  -1   7   9 7970.11 1783.14  16
   1  -7  -8 68642.6 2628.03  17
   1   7  -8 69960.9 2374.46  10
   1   7  -8 67034.9 5045.88   2
  -1  -7   8 68502.6 5441.32  14
  -1   7   8 60013.6 5030.19  16
   1   7  -8 69598.4 2952.35  13
  -1  -7   7 4386.98 1236.25  14
   1   7  -7 6103.44 1435.02   2
   1  -7  -7 5014.11 1085.26  15
  -1   7   7 4614.14 1341.33  16
  -1   7   6 170500. 7501.48  16
   1   7  -6 168703. 7298.43   2
  -1  -7   6 164093. 7388.75  14
   1  -7  -6 192407. 6539.02  15
  -1   7   5 5509.37 1315.68  16
   1   7  -5 5208.60 1204.50   4
   1   7  -5 6310.39 1374.99   2
  -1  -7   5 6022.96 1334.38  14
   1  -7  -5 7456.18 1263.83  15
  -1  -7   4 1857.16 795.524  14
   1  -7  -4 1521.18 565.333   3
  -1   7   4 1820.41 721.409  16
   1   7  -4 1805.95 745.166   2
   1  -7  -4 2923.39 728.669  15
   1   7  -4 2322.64 829.444   4
  -1   7   3 10686.2 1659.23   4
   1  -7  -3 11538.8 1349.70  15
   1   7  -3 11530.0 1810.45   4
   1  -7  -3 9820.05 1557.97   3
  -1  -7   3 9768.35 1607.83  14
  -1   7   3 10279.7 1515.09  16
   1  -7  -2 443663. 10803.6  14
   1   7  -2 496118. 11421.1   4
   1  -7  -2 408659. 9831.63   3
  -1  -7   2 460381. 10593.6  14
  -1   7   2 494185. 9425.91  16
   1  -7  -2 451798. 8195.85  15
  -1   7   2 471759. 11072.0   4
   1   7  -1 1661.10 368.127  16
  -1   7   1 1980.88 572.666  16
  -1  -7   1 1849.21 739.935  14
   1   7  -1 1208.19 651.182   4
  -1   7   1 1446.22 785.149   4
   1  -7  -1 1582.78 592.805  14
  -1   7   0 57673.8 3873.84   4
  -1  -7   0 49442.2 3476.65  14
   1  -7   0 54936.5 3682.37  14
   1   7   0 57070.7 3842.71   4
   1   7   0 57302.3 2741.91  16
   1   7   1 5393.32 1222.96   4
  -1  -7  -1 2586.35 925.839  14
  -1  -7  -1 2968.47 703.169  15
  -1  -7  -1 3666.76 877.493   3
   1   7   1 3323.68 770.133  16
   1  -7   1 2626.62 825.155  14
  -1   7  -1 3995.39 976.616   4
  -1   7  -2 230479. 7661.64   4
   1  -7   2 209492. 7260.33  14
  -1  -7  -2 203430. 6582.56   3
  -1  -7  -2 211820. 6030.18  15
   1   7   2 217648. 6604.72  16
  -1  -7  -3 4360.93 1024.65   3
  -1   7  -3 5089.51 1127.67   2
  -1  -7  -3 4635.69 945.560  15
   1  -7   3 4905.46 1210.48  14
   1   7   3 4090.37 1047.44  16
  -1   7  -3 4833.27 1103.58   4
  -1  -7  -4 68272.8 3797.54  15
  -1   7  -4 59170.0 4116.64   2
   1  -7   4 57537.9 4152.74  14
   1   7   4 62998.2 4211.06  16
  -1   7  -4 67737.4 4190.71   4
  -1   7  -5 714.786 590.714   4
  -1  -7  -5 2691.99 801.194  15
  -1   7  -5 1796.21 786.920   2
   1   7   5 2856.62 940.562  16
   1  -7   5 2316.85 936.134  14
  -1   7  -6 72066.2 4974.58   2
   1  -7   6 77988.5 5459.01  14
   1   7   6 71478.8 5172.44  16
  -1  -7  -6 82355.4 4721.95  15
  -1   7  -6 76323.8 4116.92   4
  -1   7  -7 9735.21 1970.31   2
   1  -7   7 10687.7 2200.34  14
   1   7   7 7445.81 1880.68  16
  -1  -7  -7 9587.76 1701.47  15
  -1   7  -7 10603.1 1099.39  13
  -1   7  -7 9355.84 877.336  10
  -1  -7  -7 9279.95 984.263  17
   1  -7   8 126373. 7907.87  14
  -1  -7  -8 126901. 3811.41  17
  -1  -7  -8 131345. 6627.53  15
   1   7   8 115031. 7351.90  16
  -1   7  -8 123079. 7155.06   2
  -1   7  -8 125747. 4082.27  13
  -1   7  -8 125996. 3400.84  10
  -1  -7  -9 324.168 265.708  17
   1   7   9 685.795 741.453  16
   1  -7   9 10.1869 181.491   7
  -1   7  -9 313.441 243.061  10
   1  -7   9 466.431 577.912  14
  -1   7  -9-129.184 366.210  13
  -1   7  -9 205.709 368.015   2
   1  -7  10 19309.5 1488.88   7
  -1  -7 -10 18784.8 1580.77  17
  -1   7 -10 20807.9 1864.16  13
  -1   7 -10 18990.8 1387.45  10
   1   7  10 15962.3 2896.97  16
   1  -7  10 22149.1 3515.52  14
   1  -7  11 406.359 241.617   7
  -1   7 -11-229.859 376.037  13
  -1  -7 -11 320.385 220.708  17
   1  -7  12 91563.2 3088.15   7
  -1   7 -12 94292.9 4003.58  13
  -1  -7 -12 98121.6 3528.57  17
  -1  -7 -13 3118.74 608.192  17
  -1   7 -13 2589.16 663.750  13
  -1  -7 -14 428.082 173.556  17
  -1   7 -14 523.556 292.933  13
  -1   7 -15 84.6975 276.734  13
  -1  -7 -15-261.536 209.515  17
   1   9 -16 11195.9 814.422  13
   1  -9 -15 62642.3 1838.65  17
   1   9 -15 63268.0 2432.62  13
   1  -9 -14 6680.46 748.938  17
   1   9 -14 5712.64 823.374  13
   1   9 -13 467.160 413.914  13
   1  -9 -13 281.534 201.543  17
   1  -9 -12 8111.73 985.445  17
   1   9 -12 10547.3 1354.64  13
   1   9 -11 125613. 4520.18  13
   1  -9 -11 127029. 4001.72  17
   1   9 -10 36779.8 2428.07  13
   1  -9 -10 37764.7 2187.34  17
  -1   9  10 37232.9 4280.78  16
  -1  -9  10 39334.1 4777.32  14
  -1  -9   9 19459.7 3339.39  14
   1  -9  -9 18368.4 1508.91  17
  -1   9   9 17190.0 2916.32  16
   1   9  -9 16060.7 1557.15  13
   1   9  -8 20059.7 3030.05   2
   1   9  -8 18754.2 1596.28  13
   1  -9  -8 19370.6 1504.75  17
  -1  -9   8 17446.8 2904.14  14
  -1   9   8 18992.1 2897.99  16
  -1  -9   7 136156. 7945.36  14
   1   9  -7 140226. 7666.77   2
   1   9  -7 130733. 3899.25  13
  -1   9   7 131424. 7314.02  16
   1  -9  -7 133150. 3710.34  17
   1  -9  -7 125383. 3898.30   9
   1  -9  -6 19478.3 1426.20   9
   1   9  -6 19427.2 2812.47   2
   1  -9  -6 20059.5 1364.41  17
  -1  -9   6 17189.8 2692.73  14
  -1   9   6 19658.1 2641.21  16
  -1   9   5 132602. 6550.54  16
   1   9  -5 134228. 6554.12   4
  -1  -9   5 118431. 6747.22  14
   1  -9  -5 120543. 5205.66  15
   1   9  -5 129564. 6908.19   2
  -1   9   4 2505.15 875.505  16
   1   9  -4 2180.06 795.932   4
   1  -9  -4 1263.84 502.420  15
   1  -9  -4 2334.67 783.275   3
   1   9  -4 2684.92 1069.19   2
  -1  -9   4 3455.15 1204.66  14
  -1  -9   3 112040. 6231.75  14
   1  -9  -3 106152. 5674.66   3
   1  -9  -3 111823. 4735.65  15
  -1   9   3 115370. 5284.03  16
   1   9  -2 84862.4 5316.64   4
   1  -9  -2 73452.8 5140.89  14
  -1  -9   2 69529.3 4908.15  14
   1  -9  -2 76451.4 3926.67  15
  -1   9   2 73684.2 4941.80   4
  -1   9   2 73354.2 3846.55  16
   1  -9  -2 70340.8 4761.61   3
   1   9  -1 169650. 7557.46   4
  -1   9   1 171045. 7433.11   4
  -1  -9   1 157910. 7379.62  14
   1  -9  -1 151773. 7343.81  14
  -1   9   1 157561. 5177.63  16
   1  -9  -1 173259. 6142.13  15
  -1   9   0 8372.63 1631.75   4
  -1  -9   0 8176.61 1791.20  14
  -1   9   0 10427.3 1277.64  16
   1   9   0 8540.72 1210.42  16
   1  -9   0 9917.22 1865.12  14
  -1  -9   0 9351.90 1482.31  15
   1   9   0 8576.11 1732.45   4
  -1  -9  -1 2089.06 735.644   3
  -1  -9  -1 4756.42 1023.10  15
   1   9   1 5513.78 1057.23  16
  -1  -9  -1 4011.87 1204.01  14
  -1   9  -1 4904.67 1247.74   4
   1  -9   1 4709.97 1415.98  14
  -1  -9  -2 85890.9 4798.66   3
  -1   9  -2 94646.9 5548.94   4
  -1  -9  -2 88632.7 4454.22  15
   1   9   2 92788.9 4636.83  16
   1  -9   2 85338.8 5434.38  14
   1   9   3 161872. 6708.15  16
  -1  -9  -3 155973. 6094.96  15
  -1   9  -3 157514. 7427.71   2
  -1   9  -3 171956. 7409.44   4
   1  -9   3 156443. 7540.66  14
  -1   9  -4 3184.64 1201.84   2
  -1  -9  -4 1671.99 582.286  15
  -1   9  -4 2553.27 857.418   4
   1   9   4 2411.73 858.672  16
   1  -9   4 2977.81 1268.84  14
  -1  -9  -5 4108.24 1100.19  15
  -1   9  -5 3246.56 1182.84   2
  -1  -9  -5 3467.47 563.000  17
   1  -9   5 4081.84 1309.01  14
   1   9   5 3227.80 1090.73  16
  -1   9  -5 4506.59 1143.62   4
   1   9   6 49532.8 4486.48  16
  -1  -9  -6 46285.7 2196.08  17
   1   9   6 42961.3 1908.84  12
  -1   9  -6 47912.8 2270.73  13
  -1   9  -6 50937.8 4624.97   2
   1  -9   6 51477.9 4957.30  14
  -1  -9  -7 167116. 4422.64  17
  -1   9  -7 156583. 4439.75  13
  -1   9  -7 155067. 8337.30   2
   1   9   7 156057. 8347.39  16
   1  -9   7 169599. 9427.48  14
  -1   9  -8 47170.5 2573.57  13
   1  -9   8 52471.5 5415.99  14
   1   9   8 42655.3 4607.09  16
  -1  -9  -8 49789.3 2497.03  17
  -1  -9  -9 6893.17 980.213  17
   1  -9   9 8764.75 2371.16  14
   1   9   9 4836.83 1535.04  16
  -1   9  -9 6392.80 995.234  13
  -1   9 -10 13418.0 1480.65  13
  -1  -9 -10 11914.2 1260.40  17
  -1   9 -11 35782.0 2347.28  13
  -1  -9 -11 35256.7 2080.84  17
  -1  -9 -12 17049.7 1357.88  17
  -1   9 -12 18552.2 1649.61  13
  -1  -9 -13 26350.1 1522.08  17
  -1   9 -13 27003.6 1827.96  13
  -1   9 -14 1245.04 325.954  13
  -1  -9 -14 638.220 193.559  17
  -1   9 -15 5841.09 607.447  13
   1  11 -15 35078.1 1329.30  13
   1  11 -14 9937.37 616.618  12
   1  11 -14 9923.43 891.022  13
   1 -11 -14 9209.08 668.609  17
   1 -11 -13 579.396 291.381  17
   1  11 -13-57.3416 193.141  13
   1  11 -12 10258.9 1133.86  13
   1 -11 -12 11118.0 1023.31  17
   1  11 -11 91012.6 3503.29  13
   1 -11 -11 91695.6 3172.48  17
   1 -11 -10 5940.53 875.216  17
   1  11 -10 6134.23 934.582  13
   1  11  -9 761.164 415.868  13
   1 -11  -9 543.345 337.349  17
   1 -11  -8 17132.7 1483.77  17
   1  11  -8 15847.6 1450.81  13
  -1  11   8 13549.8 2248.55  16
  -1 -11   8 17255.5 3101.40  14
  -1 -11   7 102599. 7459.35  14
   1  11  -7 94569.3 3274.26  13
  -1  11   7 99559.7 6111.93  16
   1 -11  -7 101099. 3469.91  17
  -1  11   6 22421.0 1407.05  12
   1 -11  -6 23314.3 1658.92   9
  -1  11   6 22283.7 2792.83  16
   1  11  -6 25675.0 3501.23   2
  -1 -11   6 22934.3 3370.62  14
   1 -11  -6 23499.0 1630.24  17
   1 -11  -5 49190.3 2269.17   9
  -1  11   5 53085.5 2092.98  12
  -1 -11   5 56077.1 5211.06  14
   1 -11  -5 54818.0 2405.08  17
   1  11  -5 58968.6 5135.45   2
  -1  11   5 53116.6 4094.06  16
  -1 -11   4 823.517 790.576  14
  -1  11   4 809.779 253.876  12
  -1  11   4 468.615 334.728  16
   1 -11  -4 1049.69 433.289  17
   1  11  -4 2241.88 731.497   2
   1 -11  -4 537.383 291.497   9
   1  11  -3 104586. 6625.03   2
   1  11  -3 102763. 3057.95  12
  -1 -11   3 93191.2 6465.56  14
  -1  11   3 100868. 2900.44  12
   1 -11  -3 90012.0 5767.81   3
   1 -11  -2 13440.2 2314.81   3
   1 -11  -2 9802.64 1480.21  15
   1 -11  -2 11999.9 2469.46  14
  -1 -11   2 9151.54 1929.83  14
  -1  11   2 11660.1 1002.14  12
   1  11  -2 10387.1 972.716  12
  -1 -11   1 108866. 7102.77  14
   1 -11  -1 108001. 5278.77  15
   1 -11  -1 113053. 6929.74   3
  -1 -11   1 121636. 6457.38  15
  -1  11   1 125017. 3416.23  12
   1 -11  -1 101094. 6891.27  14
   1  11  -1 123482. 3449.09  12
  -1 -11   0 6182.63 1328.84  15
  -1  11   0 4295.03 1226.71   4
  -1 -11   0 3842.50 1209.14   3
   1  11   0 6461.96 809.430  12
   1 -11   0 4604.50 1208.61  15
  -1 -11   0 4387.89 1407.11  14
   1 -11   0 6516.17 1819.92  14
  -1  11   0 6111.11 744.331  12
  -1  11  -1 114588. 3212.78  12
  -1 -11  -1 102888. 6963.53  14
  -1  11  -1 102011. 6196.62   4
  -1 -11  -1 105719. 5355.89  15
   1 -11   1 104141. 6840.14  14
   1  11   1 119352. 3291.79  12
  -1 -11  -1 106941. 6025.32   3
  -1 -11  -2 18090.4 2196.05  15
  -1  11  -2 17023.6 2736.52   2
   1  11   2 17337.3 1241.65  12
   1 -11   2 17253.7 2768.98  14
  -1  11  -2 15383.7 1195.46  12
  -1  11  -2 14866.5 2388.64   4
   1 -11   3 147980. 8234.79  14
  -1  11  -3 148730. 7477.03   4
  -1 -11  -3 145535. 3918.69  17
  -1  11  -3 161511. 8390.91   2
   1  11   3 151110. 3641.58  12
   1  11   4 1526.56 323.918  12
  -1  11  -4 2419.71 1033.48   4
  -1  11  -4 111.300 548.268   2
   1 -11   4 546.628 572.056  14
  -1 -11  -4 1791.48 414.517   9
  -1 -11  -4 1339.64 405.595  17
   1  11   5 1424.36 402.024  12
   1 -11   5 2455.58 1265.53  14
   1  11   5 536.745 766.050  16
  -1  11  -5 2087.01 1043.36   2
  -1 -11  -5 1901.17 521.646  17
  -1 -11  -6 3236.02 617.800  17
   1  11   6 3332.98 585.231  12
   1 -11   6 5600.22 1721.06  14
  -1  11  -6 3427.26 623.221  13
   1  11   6 3223.82 1105.82  16
  -1 -11  -7 206958. 5109.43  17
  -1  11  -7 209761. 5050.15  13
   1 -11   7 226346. 11374.8  14
   1  11   7 201771. 8994.92  16
  -1  11  -8 28216.4 1890.19  13
  -1 -11  -8 27705.1 1881.36  17
  -1 -11  -9 1860.59 502.938  17
  -1  11  -9 2179.32 611.935  13
  -1  11 -10 647.785 403.113  13
  -1 -11 -10 162.067 229.678  17
  -1 -11 -11 58229.2 2396.86  17
  -1  11 -11 58962.3 2646.95  13
  -1 -11 -12 25096.3 1409.63  17
  -1  11 -12 26467.4 1636.13  13
  -1  11 -13 25553.6 1060.99  12
  -1 -11 -13 26218.6 1213.49  17
  -1  11 -13 26229.9 1446.25  13
  -1  11 -14 678.900 245.834  13
   1  13 -13 2833.00 310.108  12
   1  13 -13 2649.18 390.410  13
   1 -13 -12 57159.6 1819.96  17
   1  13 -12 56038.8 2001.29  13
   1  13 -12 59296.8 1756.75  12
   1  13 -11 6057.78 648.359  12
   1  13 -11 5916.94 739.567  13
   1 -13 -11 6259.14 727.953  17
   1  13 -10 47060.8 2152.09  13
   1  13 -10 49575.0 2032.31  12
   1 -13 -10 50786.7 2198.06  17
   1  13  -9 596.215 311.937  13
   1  13  -9 138.224 206.659  12
   1 -13  -9 216.941 193.764  17
   1 -13  -8 55334.2 2556.11  17
   1  13  -8 53745.1 2289.64  12
   1  13  -7 7593.55 869.160  12
   1 -13  -7 7680.32 965.994  17
   1  13  -6 53807.8 2327.03  12
  -1  13   6 53623.4 2215.37  12
   1 -13  -6 60215.4 2728.19  17
   1  13  -5 6669.70 821.528  12
   1 -13  -5 6455.72 850.099   9
   1 -13  -5 7292.09 960.234  17
  -1  13   5 7251.20 835.668  12
  -1  13   4 63.5053 219.771  12
   1 -13  -4 293.760 269.912  17
   1  13  -4 239.284 206.738  12
  -1  13   3 485.953 298.024  12
   1 -13  -3 492.635 352.349  17
  -1 -13   3 233.203 906.937  15
  -1 -13   3 354.138 473.686  14
   1  13  -3 516.274 269.534  12
  -1 -13   2 191947. 8355.11  15
   1  13  -2 190081. 9196.31   2
  -1 -13   2 177921. 9829.38  14
  -1  13   2 196488. 4459.95  12
   1  13  -2 205068. 4724.05  12
  -1 -13   1 861.123 815.339  14
   1  13  -1 1533.78 460.875  12
  -1  13   1 3871.17 656.454  12
   1 -13  -1 5020.37 1823.05  14
  -1  13   0 1543.34 415.305  12
   1 -13   0 2296.36 993.032  14
   1  13   0 2100.38 483.429  12
  -1 -13   0 1846.84 1055.19  14
  -1  13  -1 1195.62 372.736  12
   1  13   1 1158.55 365.293  12
   1 -13   1 1156.99 1066.03  14
  -1 -13  -2 153172. 4492.13  17
  -1  13  -2 150512. 3952.77  12
   1  13   2 146195. 3894.41  12
   1  13   3 405.939 261.942  12
   1 -13   3 1435.07 1142.35  14
  -1 -13  -3 748.576 385.383  17
  -1  13  -3 704.881 322.995  12
  -1 -13  -4 37808.8 2199.47  17
   1  13   4 38054.8 1994.89  12
  -1  13  -4 35415.7 1890.75  12
   1 -13   4 33824.9 4231.87  14
  -1 -13  -5-23.5888 253.740  17
  -1  13  -5-109.070 222.045  12
   1  13   5-123.039 295.473  12
  -1  13  -6 41036.5 2032.25  12
   1  13   6 41449.3 1906.00  11
  -1 -13  -6 44907.7 2405.18  17
  -1 -13  -7 4560.87 752.757  17
  -1  13  -8 86840.0 2941.07  13
  -1 -13  -8 99889.7 3385.31  17
  -1  13  -9 216.937 179.364  12
  -1 -13  -9 636.289 313.893  17
  -1  13  -9 1034.79 346.295  13
  -1  13 -10 13538.6 994.806  12
  -1 -13 -10 13638.3 1091.01  17
  -1  13 -10 13407.1 1078.49  13
  -1  13 -11 1099.99 272.844  12
  -1 -13 -11 1462.73 317.695  17
  -1  13 -11 759.123 227.805  13
  -1  13 -12 81751.5 2025.31  13
  -1 -13 -12 82641.0 1869.89  17
  -1  13 -12 88045.2 1802.75  12
   1  15 -11 15494.4 783.242  12
   1 -15 -10 66187.9 1950.30  17
   1  15 -10 73303.5 2012.89  12
   1  15  -9 6658.44 694.426  12
   1 -15  -9 5711.93 656.487  17
   1 -15  -8 10112.9 970.847  17
   1  15  -8 9922.51 880.641  12
   1  15  -7 40460.1 1866.54  12
   1 -15  -7 41206.4 2059.76  17
   1  15  -6 46887.6 2082.49  12
   1 -15  -6 47163.5 2307.69  17
  -1  15   6 41695.5 1674.03  11
  -1  15   5 11202.6 990.445  12
   1 -15  -5 13724.3 1283.43  17
   1  15  -5 13022.4 1124.81  12
   1 -15  -4 173.960 205.210  17
  -1  15   4-17.9178 182.617  12
   1  15  -4 42.6168 216.000  12
  -1  15   3 36047.5 1849.02  12
   1  15  -3 37909.0 1966.95  12
   1 -15  -3 37399.3 2171.66  17
   1 -15  -2 92771.9 3468.87  17
  -1  15   2 86177.7 2894.69  12
   1  15  -2 92515.0 3085.33  12
  -1  15   1 41554.5 2034.44  12
   1  15  -1 44744.1 2149.52  12
  -1  15   0 14232.1 1200.01  12
   1  15   0 13366.9 1189.33  12
  -1 -15  -1 3645.86 752.740  17
  -1  15  -1 3195.36 586.284  12
   1  15   1 2982.15 580.504  12
   1  15   2 52841.1 2316.89  12
  -1 -15  -2 54344.6 2688.24  17
  -1  15  -2 54325.5 2341.17  12
  -1  15  -3 57791.5 2415.87  12
   1  15   3 53228.6 2283.99  12
  -1 -15  -3 62110.1 2838.13  17
  -1  15  -4 23748.8 1509.07  12
   1  15   4 20863.5 1409.30  12
  -1 -15  -4 25086.0 1783.43  17
  -1  15  -5 215.412 196.246  12
   1  15   5 638.993 228.246  11
  -1 -15  -5 861.229 350.382  17
  -1 -15  -6 15246.1 1302.59  17
  -1  15  -6 15105.8 1138.92  12
  -1 -15  -7 61166.1 2454.32  17
  -1  15  -7 62036.9 2201.33  12
  -1  15  -8 47876.5 1808.97  12
  -1 -15  -8 44273.7 1925.04  17
  -1  15  -9 2529.33 390.219  12
  -1 -15  -9 2653.47 439.988  17
  -1  15 -10 6942.27 543.928  12
  -1 -15 -10 5918.10 509.749  17
   1  17  -9 10504.6 573.041  12
   1  17  -8-31.0798 124.138  12
   1 -17  -8 278.253 111.194  17
   1  17  -7 70113.7 1924.22  12
   1 -17  -7 68054.4 1999.27  17
   1  17  -6 621.631 226.713  12
   1 -17  -6 574.844 203.940  17
   1  17  -5 25391.5 1300.66  12
   1 -17  -5 24982.6 1420.15  17
   1  17  -4 362.169 228.727  12
   1 -17  -4-182.977 231.788  17
  -1  17   4 165.336 112.839  12
   1 -17  -3 29469.3 1647.67  17
   1  17  -3 28432.9 1439.42  12
  -1  17   3 27212.9 1342.79  12
   1  17  -2 1596.99 361.130  12
   1 -17  -2 1706.02 406.171  17
  -1  17   2 1657.42 357.985  12
  -1 -17   2 1849.56 474.454  17
   1 -17  -1 61990.9 2481.64  17
  -1  17   1 63519.6 2145.58  12
  -1 -17   1 65505.6 2619.52  17
   1  17  -1 61805.9 2166.96  12
   1 -17   0 3549.40 601.352  17
  -1  17   0 3421.04 496.898  12
  -1 -17   0 4790.10 725.590  17
   1  17   0 4219.78 584.936  12
   1  17   1 15099.9 1071.01  12
  -1 -17  -1 15095.6 1250.50  17
   1 -17   1 16262.8 1285.85  17
  -1  17  -1 14497.0 1031.06  12
  -1  17  -2 227.854 206.167  12
   1  17   2 115.632 127.238  12
  -1 -17  -2 499.123 285.566  17
  -1 -17  -3 75852.6 2670.91  17
  -1  17  -3 71716.9 2227.94  12
   1  17   3 67999.3 2149.01  12
  -1  17  -4 280.793 161.266  12
  -1 -17  -4 342.679 205.997  17
   1  17   4 250.953 146.487  11
  -1  17  -5 4479.58 521.321  12
  -1 -17  -5 5511.30 661.186  17
  -1  17  -6 3601.44 452.624  12
  -1 -17  -6 3383.36 480.884  17
  -1  17  -7 72223.8 1783.64  12
  -1 -17  -7 70353.0 1895.84  17
  -1  17  -8 174.600 116.816  12
   1  19  -5 6198.59 417.024  12
  -1 -19   5 7157.58 541.504  17
   1 -19  -4 104.830 113.556  17
   1  19  -4 32.4899 90.7990  12
  -1 -19   4-83.0990 145.984  17
  -1 -19   3 6410.32 579.043  17
   1  19  -3 6726.22 495.976  12
   1 -19  -3 6106.17 513.206  17
  -1 -19   2 48296.8 1613.17  17
   1 -19  -2 46689.8 1496.80  17
   1  19  -2 44223.2 1295.59  12
   1  19  -1 17274.8 821.338  12
  -1  19   1 15541.2 720.635  12
  -1 -19   1 17591.1 983.315  17
   1 -19  -1 17976.5 961.681  17
   1 -19   0 6258.16 582.621  17
  -1  19   0 4826.86 418.737  12
  -1 -19   0 5562.35 553.081  17
   1  19   0 4707.57 432.810  12
  -1  19  -1 14783.9 726.539  12
  -1 -19  -1 14753.7 872.712  17
   1 -19   1 14793.0 873.653  17
  -1 -19  -2 51436.3 1560.80  17
  -1  19  -2 50295.6 1312.13  12
  -1  19  -3 8465.85 515.702  12
  -1 -19  -3 9318.70 619.660  17
   1 -19   3 10142.0 687.374  17
  -1  19  -4 12275.3 573.347  12
   1 -19   4 15275.0 783.858  17
   2   0 -18 36753.2 1320.93  10
  -2   0  18 32949.8 1284.36   7
   2   0 -17 249.721 229.763  10
   2   0 -16 23798.7 1503.28  10
   2   0 -15 259.194 278.112  10
   2   0 -14 43735.3 2389.46  17
   2   0 -13 285.409 276.704  13
  -2   0  13-219.903 352.261  14
   2   0 -13-158.359 282.225  17
   2   0 -12 199068. 4725.85  17
   2   0 -12 209508. 4985.99  13
  -2   0  12 209494. 9534.57  16
   2   0 -11 347.032 531.082   2
  -2   0  11 1170.58 990.942  16
   2   0 -11 65.3880 165.837  17
   2   0 -10 53216.4 4077.90   2
  -2   0  10 55301.8 4267.74  16
  -2   0   9 349.383 431.745  16
   2   0  -9 831.957 719.012   2
   2   0  -8 133354. 5585.33   2
  -2   0   8 130139. 5449.96  16
   2   0  -7-293.570 457.098   2
  -2   0   7 316.234 341.568  16
   2   0  -7 68.1405 326.892   1
  -2   0   6 122433. 4299.42  16
   2   0  -6 129738. 4557.83   2
   2   0  -6 125413. 3559.04   1
   2   0  -5 285.171 341.732   2
   2   0  -5-75.6376 223.800   1
  -2   0   5 510.933 323.026  16
   2   0  -4 296118. 5330.20   2
   2   0  -4 296304. 4309.66   1
  -2   0   4 281253. 4938.58  16
   2   0  -3 179.425 159.320   1
   2   0  -3 15.7382 148.854   2
  -2   0   3 112.260 123.052  16
  -2   0   2 104657. 1835.11   2
   2   0  -2 105244. 1851.96   2
  -2   0   2 102947. 1851.93   1
   2   0  -2 99684.5 1841.07   1
  -2   0   1 99.9598 52.2003   1
   2   0   0 731255. 5114.08  16
  -2   0   0 739356. 4753.30  15
   2   0   1 353.150 197.060  16
  -2   0  -1 22.2257 146.452   2
  -2   0  -1 91.8196 134.491  15
   2   0   2 126333. 3516.72  16
  -2   0  -2 130493. 3360.13  15
  -2   0  -2 127850. 3356.46   2
  -2   0  -3-275.266 371.372   2
  -2   0  -3 28.8795 239.401  15
   2   0   3 329.977 307.834  16
  -2   0  -4 305407. 6882.62  15
   2   0   4 297443. 6994.66  16
  -2   0  -4 285890. 6563.67   2
  -2   0  -4 318140. 3976.69   4
  -2   0  -5 424.398 469.643  15
  -2   0  -5-156.052 338.700   2
   2   0   5-234.144 377.371  16
  -2   0  -5 2.90754 119.710   4
  -2   0  -6 59691.3 3655.61   2
  -2   0  -6 64208.5 3952.48  15
   2   0   6 62961.7 3881.87  16
  -2   0  -7 262.577 337.296   2
   2   0   7 321.799 542.687  16
  -2   0  -8 53755.2 4063.62   2
   2   0   8 52714.2 4270.60  16
   2   0   9 881.691 967.875  16
  -2   0  -9 1055.97 395.865  17
  -2   0  -9 698.556 456.873   2
   2   0  10 117949. 7136.79  14
   2   0  10 112385. 7148.91  16
  -2   0 -10 112136. 3568.18  17
  -2   0 -10 125263. 3667.36  13
  -2   0 -10 112288. 6701.34   2
   2   0  11 556.456 616.461  14
  -2   0 -11 148.900 183.852  17
  -2   0 -11 707.343 354.143  13
  -2   0 -12 712.489 346.671  17
  -2   0 -13-85.8859 282.930  17
  -2   0 -13 140.396 253.763  10
  -2   0 -14 119638. 3353.33  10
  -2   0 -15-217.795 197.271  10
  -2   0 -16 1947.34 292.750  10
   2   0  16 1966.09 385.469   7
   2  -2 -18 33883.4 1210.95  10
  -2  -2  17 49546.1 1866.80   7
   2   2 -17 55075.7 1977.09  10
   2  -2 -17 55605.1 1975.29  10
   2   2 -16 4865.71 690.922  13
   2  -2 -16 4939.77 693.402  10
   2   2 -16 5002.02 666.209  10
   2  -2 -15 236.918 346.524  17
   2   2 -15-357.119 253.587  13
   2   2 -15 317.340 213.612  10
   2   2 -14 20967.8 1754.75  13
   2   2 -14 21381.5 1465.30  10
   2  -2 -14 21161.2 1689.62  17
   2   2 -13 99256.1 3920.84  13
  -2  -2  13 99725.9 6987.15  14
   2  -2 -13 94717.5 3449.12  17
  -2   2  13 92324.0 6865.14  16
   2   2 -13 90262.2 2942.63  10
   2   2 -12 43619.4 4140.61   2
  -2  -2  12 51018.7 4810.74  14
  -2   2  12 53086.9 5048.28  16
   2   2 -12 51523.5 2471.72  17
   2   2 -12 56575.7 2893.87  13
  -2  -2  12 51087.2 4356.03  16
   2  -2 -12 51100.2 2399.42  17
  -2  -2  11 7722.83 1759.57  14
  -2   2  11 7057.87 1708.72  16
   2   2 -11 7180.83 844.318  17
   2   2 -11 6479.51 1560.79   2
  -2  -2  11 6408.68 1429.19  16
   2   2 -11 8073.10 1095.81  13
   2  -2 -11 5832.69 768.879  17
  -2   2  10 13936.9 2379.29  16
  -2  -2  10 14365.0 2058.14  16
   2   2 -10 14237.2 2117.05   2
  -2  -2  10 13612.8 2202.27  14
  -2  -2   9 95092.8 4887.83  16
  -2   2   9 86728.0 5280.29  16
   2   2  -9 88333.9 4946.92   2
   2  -2  -8 139037. 5802.38  15
   2   2  -8 126213. 5495.62   2
  -2   2   8 128621. 5958.75  16
   2  -2  -8 141505. 4095.06   1
   2  -2  -7 54418.4 2394.86   1
  -2   2   7 54181.9 3551.15  16
   2   2  -7 51311.0 3218.57   2
  -2  -2   7 58506.5 3181.96  16
   2  -2  -7 56757.9 3308.24  15
   2   2  -6 6129.49 1030.70   2
  -2   2   6 6216.41 1086.97  16
   2  -2  -6 7198.53 1071.35  15
   2  -2  -6 7863.09 852.113   1
  -2  -2   6 7011.30 1019.61  16
   2   2  -5 136173. 4218.99   2
   2  -2  -5 142535. 3919.10  15
   2   2  -5 145081. 2524.97   4
  -2   2   5 135561. 4501.58  16
   2   2  -4 52246.0 2296.89   2
  -2   2   4 52764.6 1801.82   4
  -2   2   4 51978.3 2500.97  16
   2  -2  -4 53855.0 2032.05  15
   2   2  -4 57795.9 1788.57   4
   2  -2  -3 189869. 2976.39  15
   2   2  -3 177136. 3628.53   2
   2   2  -3 185969. 3338.44   4
  -2  -2   3 178276. 2509.94  16
  -2   2   3 180502. 4221.32  16
  -2  -2   3 176226. 3584.69  14
   2  -2  -3 194746. 4525.89   3
  -2   2   3 177251. 3591.56   4
  -2   2   2 115391. 2917.34   4
   2   2  -2 106096. 2588.33   4
   2  -2  -2 112846. 1840.15  15
  -2  -2   2 104556. 2442.09  14
   2  -2  -2 115306. 3095.02  14
  -2   2   1 189908. 3573.35   4
  -2  -2   1 169021. 2980.71  14
   2   2  -1 181081. 1927.99  16
   2   2  -1 167040. 3281.31   4
   2  -2  -1 180882. 3505.66  14
  -2  -2   0 447167. 4672.95   3
   2  -2   0 378293. 4895.12  14
   2   2   0 392101. 4431.83  16
  -2   2   0 403616. 5054.32   4
  -2  -2   0 424857. 5085.70  15
  -2  -2   0 407895. 5111.10  14
   2  -2   1 51919.1 1848.75  16
  -2  -2  -1 56022.4 1999.22  15
  -2   2  -1 55360.3 2159.25   2
  -2   2  -1 60080.3 1945.18   4
   2   2   1 55316.9 2116.54  16
   2  -2   1 53649.0 1957.81  14
  -2   2  -2 164441. 4200.33   2
   2  -2   2 175162. 4110.79  14
  -2   2  -2 177701. 3494.42   4
   2  -2   2 180424. 4038.68  16
   2   2   2 170671. 4347.18  16
  -2  -2  -2 181653. 4080.94  15
  -2  -2  -3 616.747 369.796  15
  -2   2  -3 940.995 427.513   2
   2   2   3 1191.26 467.815  16
   2  -2   3 2079.19 518.529  14
  -2   2  -3 1188.39 322.572   4
   2  -2   3 1389.73 536.751  16
  -2  -2  -3 1806.71 498.943   2
   2  -2   4 99949.5 4085.74  14
   2   2   4 85977.7 3975.35  16
  -2   2  -4 95313.1 2811.38   4
  -2  -2  -4 87220.2 3653.29  15
  -2   2  -4 86289.1 3771.17   2
   2  -2   4 105689. 4135.02  16
  -2  -2  -4 87537.4 1927.12   1
  -2  -2  -4 94912.8 4022.24   2
   2   2   5 228326. 7176.83  16
  -2   2  -5 251537. 4603.44   4
  -2  -2  -5 234111. 6713.28  15
   2  -2   5 257470. 7306.80  14
  -2  -2  -5 232661. 6895.39   2
   2  -2   5 259520. 7201.46  16
  -2   2  -5 215102. 6583.24   2
  -2   2  -6 78884.6 4347.99   2
   2  -2   6 88022.4 4584.14  16
   2   2   6 80924.7 4691.40  16
   2  -2   6 97322.9 4930.46  14
  -2  -2  -6 84605.4 4541.12   2
  -2  -2  -6 79603.1 4360.47  15
  -2  -2  -7 45548.0 3656.27  15
  -2   2  -7 45293.9 3571.84   2
   2  -2   7 51628.6 3930.41  14
   2   2   7 45712.9 3890.29  16
   2  -2   7 43208.3 3538.67  16
  -2   2  -8 12952.4 2065.45   2
   2   2   8 17489.7 2608.33  16
  -2  -2  -8 16438.5 2393.37  15
   2  -2   8 16981.5 2358.61  16
   2  -2   8 16305.5 2380.94  14
   2  -2   9 121081. 6907.65  14
  -2   2  -9 108587. 6284.22   2
  -2   2  -9 119454. 3479.90  17
   2   2   9 106057. 6846.28  16
  -2  -2  -9 112645. 3337.20  17
   2  -2   9 122230. 6845.63  16
  -2   2  -9 127280. 3915.09  13
  -2   2 -10 46311.7 4362.81   2
   2   2  10 46225.9 4861.64  16
  -2  -2 -10 48296.1 2365.77  17
  -2   2 -10 52013.8 2633.47  13
  -2   2 -10 49010.1 2051.39  10
   2  -2  10 51275.3 4686.10  16
  -2   2 -10 48402.6 2381.52  17
   2  -2  10 54220.2 4880.20  14
  -2   2 -11 24643.5 1870.10  13
  -2   2 -11 24279.9 1779.14  17
   2  -2  11 23356.9 3301.38  16
  -2   2 -11 24294.0 1513.41  10
  -2  -2 -11 24375.7 1814.94  17
   2  -2  11 28070.1 3628.62  14
   2   2  11 25716.6 3747.94  16
  -2   2 -12 6583.53 991.788  13
  -2   2 -12 7312.05 1123.06  10
  -2  -2 -12 7279.26 1009.88  17
  -2   2 -13 19043.3 1573.49  13
  -2   2 -13 20744.4 1433.84  10
  -2  -2 -13 19733.1 1648.69  17
  -2  -2 -14 31269.3 1700.83  10
  -2   2 -14 32133.5 1715.28  10
  -2   2 -14 27283.9 1647.08  13
  -2  -2 -14 33856.4 2009.42  17
  -2   2 -15 64093.1 2171.86  10
   2  -2  15 62176.5 2401.23   7
  -2  -2 -15 63240.5 2111.46  10
   2  -2  16 4894.37 530.202   7
  -2  -2 -16 5276.93 483.503  10
   2  -4 -18 4537.68 387.413  10
   2  -4 -17 75253.4 2114.47  10
   2   4 -17 79732.0 2463.62  13
   2  -4 -16 5159.75 750.265  17
   2   4 -16 4018.96 574.349  10
  -2  -4  16 3596.06 528.546   7
   2   4 -16 4174.19 730.137  13
   2   4 -15 3317.13 572.996  10
   2  -4 -15 3353.44 646.517  17
   2   4 -15 2230.98 638.358  13
   2   4 -14 6712.89 816.955  10
   2   4 -14 7652.71 1172.95  13
   2   4 -13 167204. 5504.97  13
  -2  -4  13 155733. 8848.70  14
   2  -4 -13 155574. 4462.75  17
   2   4 -13 144973. 3748.68  10
  -2   4  12 41853.3 4663.11  16
  -2  -4  12 41866.3 4463.60  14
   2   4 -12 45794.9 2829.22  13
   2  -4 -12 43767.1 2266.55  17
   2   4 -12 42073.1 1956.68  10
  -2   4  11 29139.8 3707.14  16
  -2  -4  11 31986.5 3881.11  14
   2   4 -11 30123.1 1587.40  10
   2   4 -11 33340.2 3579.21   2
   2  -4 -11 31442.3 1802.75  17
   2   4 -11 34201.0 2371.67  13
   2  -4 -10 8719.15 901.638  17
   2   4 -10 10123.7 1207.49  13
   2   4 -10 8133.27 1728.18   2
  -2  -4  10 13156.5 2350.17  14
   2   4 -10 9925.70 858.684  10
  -2   4  10 8567.77 1869.96  16
  -2  -4   9 295254. 8298.67  16
  -2  -4   9 302656. 10392.8  14
  -2   4   9 272306. 10077.6  16
   2  -4  -9 296144. 9341.00  15
   2   4  -9 269085. 9172.26   2
  -2  -4   8 31158.7 3058.66  14
  -2   4   8 29768.5 3102.75  16
   2  -4  -8 29844.8 2683.13  15
  -2  -4   8 29888.0 2415.63  16
   2  -4  -8 29158.4 2080.74   1
   2   4  -8 27695.8 2708.82   2
  -2   4   7 219258. 7761.62  16
  -2  -4   7 228504. 5885.65  16
   2  -4  -7 238913. 6779.56  15
   2   4  -7 220431. 7141.61   2
  -2  -4   7 233596. 7681.24  14
   2  -4  -7 246654. 6117.26   1
   2   4  -6 3513.09 894.435   2
   2  -4  -6 4099.32 870.109  15
  -2  -4   6 4558.83 1037.38  14
  -2   4   6 2586.12 813.207  16
  -2  -4   6 3515.44 706.077  16
   2   4  -6 3450.85 657.952   4
  -2  -4   5 254641. 6596.30  14
  -2   4   5 254709. 7068.12  16
   2  -4  -5 273580. 5736.57  15
   2   4  -5 257795. 6581.37   2
  -2   4   4 45931.6 2753.63  16
  -2  -4   4 42220.6 2461.46  14
   2   4  -4 44412.0 2524.12   2
  -2   4   4 43450.0 2472.71   4
   2   4  -4 50444.6 2641.87   4
   2  -4  -4 51156.9 3033.59   3
   2  -4  -4 50437.2 2168.99  15
  -2   4   3 170381. 4915.76  16
   2  -4  -3 173593. 3694.87  15
   2  -4  -3 163181. 5204.55   3
  -2   4   3 160940. 4852.80   4
  -2  -4   3 156115. 4429.65  14
   2   4  -2 71094.1 3149.60   4
  -2   4   2 69057.1 3238.34   4
   2  -4  -2 65137.5 3120.43  14
  -2  -4   2 66775.7 2837.43  14
   2  -4  -2 70547.9 2265.04  15
  -2  -4   1 41223.2 2196.37  14
   2  -4  -1 40875.4 2332.05  14
   2   4  -1 42322.1 2441.16   4
   2   4  -1 44933.1 1641.59  16
  -2   4   1 43916.4 2519.64   4
   2   4   0 56873.8 2824.94   4
   2   4   0 57139.2 2183.33  16
  -2   4   0 56691.9 2849.27   4
   2  -4   0 57893.4 2717.65  14
  -2  -4   0 53214.0 2553.21  14
  -2  -4   0 58320.1 2452.36  15
  -2   4  -1 434340. 7802.44   4
   2   4   1 432133. 6994.32  16
  -2  -4  -1 434352. 7911.10  14
  -2  -4  -1 446019. 6972.53  15
   2  -4   1 418502. 7443.53  14
  -2   4  -2 29754.6 2164.75   2
   2  -4   2 26886.8 1977.05  14
  -2   4  -2 32183.6 2132.90   4
  -2  -4  -2 30683.2 1975.22  15
   2   4   2 32834.5 2220.87  16
  -2  -4  -3 41039.2 2486.15  15
  -2   4  -3 41260.4 2726.61   2
   2  -4   3 39245.8 2588.83  14
  -2   4  -3 43885.7 2532.21   4
   2   4   3 38271.0 2678.30  16
  -2   4  -4 20478.4 2087.98   2
  -2   4  -4 24476.6 1888.00   4
   2   4   4 21501.1 2216.93  16
   2  -4   4 21042.1 2095.52  14
  -2  -4  -4 21942.6 1976.40  15
   2  -4   5 389458. 8901.80  16
  -2  -4  -5 382647. 9024.95  15
   2   4   5 372422. 10069.8  16
   2  -4   5 416018. 10211.8  14
  -2   4  -5 423269. 7876.34   4
  -2   4  -5 366666. 9458.81   2
   2  -4   6 29271.0 2682.14  16
   2   4   6 29581.7 3123.34  16
  -2   4  -6 26556.0 2751.10   2
  -2  -4  -6 30135.4 2761.87  15
   2  -4   6 30442.0 3038.92  14
   2  -4   7 187128. 8093.90  14
   2   4   7 176870. 8206.41  16
  -2   4  -7 173115. 7465.92   2
   2  -4   7 182101. 7246.62  16
  -2  -4  -7 191467. 7582.27  15
   2   4   8 2310.03 1285.43  16
  -2   4  -8 1960.47 742.563   2
  -2  -4  -8 2486.67 518.889  17
  -2  -4  -8 2624.31 955.785  15
   2  -4   8 1719.32 734.755  14
   2  -4   8 2212.37 510.146  16
  -2   4  -8 2158.69 391.400  10
  -2   4  -9 175689. 4968.21  13
  -2   4  -9 149159. 7735.71   2
   2  -4   9 175546. 8823.67  14
   2   4   9 143368. 8399.55  16
  -2   4  -9 149623. 3538.85  10
  -2  -4  -9 160853. 4205.15  17
  -2   4 -10 33448.4 3733.26   2
  -2   4 -10 40336.6 2527.75  13
   2  -4  10 39526.3 4326.57  14
  -2   4 -10 39253.8 1895.37  10
   2   4  10 32926.7 4252.55  16
  -2  -4 -10 41641.3 2284.01  17
   2   4  11 30103.7 4118.50  16
  -2   4 -11 33621.5 1799.10  10
  -2  -4 -11 35442.2 2190.68  17
  -2   4 -11 37151.1 2487.38  13
   2  -4  11 37256.6 4304.02  14
  -2   4 -12 5322.98 711.852  10
  -2   4 -12 6784.33 1070.17  13
  -2  -4 -12 6984.80 982.742  17
  -2   4 -13 11350.5 1299.44  13
  -2  -4 -13 11637.7 1239.46  17
  -2   4 -13 10186.5 993.068  10
   2  -4  14 3298.37 593.278   7
  -2   4 -14 4138.94 704.678  13
  -2  -4 -14 3776.07 661.791  17
  -2   4 -14 3761.54 568.426  10
  -2   4 -15 95080.5 2714.18  13
   2  -4  15 97597.1 2573.77   7
  -2  -4 -15 99710.3 2411.81  10
  -2  -4 -16 1654.64 226.480  10
   2  -6 -17 7823.20 591.488  10
   2   6 -17 9086.38 831.657  13
   2  -6 -16 20116.6 1255.50  17
   2   6 -16 19068.1 1512.33  13
   2   6 -15 4722.00 894.569  13
   2  -6 -15 4239.00 685.980  17
   2   6 -14 42083.3 1990.42  10
   2   6 -14 44359.1 2800.85  13
   2  -6 -14 43114.4 2298.27  17
   2   6 -13 29036.8 1687.71  10
   2   6 -13 30771.4 2412.92  13
   2  -6 -13 31591.2 1994.98  17
   2   6 -12 171916. 5669.40  13
   2  -6 -12 164973. 4558.91  17
   2   6 -12 167266. 4050.37  10
   2   6 -11 20334.6 1367.85  10
  -2  -6  11 22694.2 3390.85  14
   2  -6 -11 20599.8 1570.50  17
   2   6 -11 18761.2 2882.52   2
   2   6 -11 23578.2 2044.65  13
  -2   6  11 23834.2 3439.72  16
   2   6 -10 66790.0 3266.29  13
  -2   6  10 56416.7 5113.49  16
   2   6 -10 65654.4 5117.99   2
  -2  -6  10 70880.8 5769.32  14
   2   6 -10 65611.0 2389.29  10
   2  -6 -10 66871.7 2678.08  17
  -2   6   9 1478.73 855.147  16
  -2  -6   9 1616.77 961.580  14
   2   6  -9 874.695 710.318   2
   2   6  -9 1218.79 287.427  10
   2   6  -9 1040.44 427.316  13
   2   6  -8 271363. 9391.97   2
  -2   6   8 267148. 9981.04  16
   2  -6  -8 304341. 8736.12  15
  -2  -6   8 286338. 10228.9  14
  -2   6   7 7134.56 1568.36  16
  -2  -6   7 6619.25 1490.11  14
   2  -6  -7 6411.72 1248.12  15
   2   6  -7 5557.74 1321.94   2
   2   6  -6 4547.36 964.031   4
   2  -6  -6 2894.14 750.294  15
  -2  -6   6 2919.05 986.490  14
   2   6  -6 3126.73 991.966   2
  -2   6   6 3204.68 997.121  16
  -2   6   5 28886.2 2663.66  16
  -2  -6   5 29834.7 2661.91  14
   2  -6  -5 31598.0 2211.87  15
   2   6  -5 35751.6 2809.24   4
   2   6  -5 28467.4 2562.31   2
   2   6  -4 246422. 7142.84   2
   2  -6  -4 235871. 7305.94   3
  -2   6   4 249664. 7186.92  16
   2  -6  -4 258244. 5903.13  15
  -2   6   4 236088. 7090.10   4
  -2  -6   4 245069. 7244.15  14
   2   6  -3 21919.5 2242.85   4
  -2   6   3 20265.4 2121.01   4
   2  -6  -3 17988.5 1963.94   3
   2  -6  -3 19160.3 2192.23  14
  -2   6   3 20442.1 1932.12  16
  -2  -6   3 20273.4 2025.21  14
   2  -6  -3 19683.8 1537.87  15
   2  -6  -2 131769. 5430.83  14
  -2   6   2 144591. 5614.23   4
  -2  -6   2 142983. 5302.98  14
   2  -6  -2 136363. 4059.02  15
   2   6  -2 149110. 5784.47   4
   2   6  -1 5192.24 727.910  16
  -2   6   1 4948.14 1177.72   4
   2   6  -1 5479.40 1142.57   4
   2  -6  -1 5438.76 1135.39  14
  -2  -6   1 5103.70 990.186  14
  -2  -6   0 283414. 6574.05  15
  -2  -6   0 273061. 7352.90  14
   2   6   0 296787. 8126.92   4
   2  -6   0 287175. 7681.73  14
   2   6   0 306195. 6099.96  16
  -2   6   0 299479. 8064.78   4
  -2  -6  -1 989.411 394.624  14
   2  -6   1 1073.49 445.373  14
   2   6   1 1857.88 651.870  16
  -2   6  -1 2094.87 667.843   4
  -2  -6  -1 1834.68 561.466  15
  -2  -6  -1 1643.01 567.919   3
  -2  -6  -2 158029. 5440.73   3
  -2   6  -2 144904. 5689.76   4
   2   6   2 150679. 5410.29  16
  -2  -6  -2 150524. 5005.46  15
   2  -6   2 146512. 5617.61  14
  -2   6  -3 452.887 424.136   4
  -2  -6  -3 365.979 433.103  15
   2   6   3 783.904 444.484  16
   2  -6   3 671.627 461.518  14
  -2   6  -3 985.791 424.808   2
  -2   6  -4 78124.5 4548.16   2
   2  -6   4 79698.4 4719.39  14
   2   6   4 76222.9 4554.92  16
  -2  -6  -4 83318.6 4225.62  15
  -2   6  -4 83206.6 4298.45   4
  -2   6  -5 15619.4 2177.46   2
  -2  -6  -5 21481.3 2297.14  15
   2   6   5 19697.7 2571.21  16
   2  -6   5 18334.2 2438.30  14
  -2   6  -5 19958.6 2096.06   4
   2  -6   6 257528. 9776.58  14
   2   6   6 232415. 9416.94  16
  -2  -6  -6 245557. 8369.04  15
  -2   6  -6 232599. 8847.77   2
  -2   6  -7 1673.83 950.760   2
  -2  -6  -7 1092.85 364.551  17
   2  -6   7 192.464 653.584  14
  -2   6  -7 378.153 216.649  10
   2   6   7 209.412 702.854  16
  -2  -6  -7 324.526 587.782  15
   2   6   8 9415.57 2085.47  16
   2  -6   8 8999.27 2143.15  14
  -2   6  -8 9436.42 2014.81   2
  -2   6  -8 9145.02 906.364  10
  -2   6  -8 9470.88 1118.97  13
  -2  -6  -8 10531.4 1133.60  17
  -2  -6  -8 8613.65 1808.68  15
  -2   6  -9 25688.8 1991.50  13
  -2   6  -9 22567.7 1463.34  10
  -2  -6  -9 23534.4 3059.23  15
  -2   6  -9 24652.8 3307.12   2
  -2  -6  -9 25206.3 1777.18  17
   2  -6   9 22276.8 3337.65  14
   2   6   9 20303.2 3261.06  16
   2  -6  10 112539. 3729.69   7
   2   6  10 99027.1 7342.77  16
   2  -6  10 113862. 7788.86  14
  -2   6 -10 105679. 3238.71  10
  -2   6 -10 109452. 4266.82  13
  -2  -6 -10 111754. 3850.82  17
   2  -6  11 2324.95 539.967   7
  -2   6 -11 2116.25 456.446  10
  -2  -6 -11 2614.08 618.058  17
  -2   6 -11 2890.69 818.303  13
   2  -6  12 17434.9 1424.81   7
  -2  -6 -12 17809.8 1557.49  17
  -2   6 -12 17708.6 1747.44  13
   2  -6  13 5193.22 717.038   7
  -2   6 -13 5136.89 873.422  13
  -2  -6 -13 4507.66 737.159  17
  -2   6 -14 86813.9 3162.42  13
   2  -6  14 80213.9 2321.66   7
  -2  -6 -14 87609.0 2831.36  17
  -2   6 -15 9997.30 878.265  13
  -2  -6 -15 10533.0 786.025  17
  -2  -6 -15 9126.05 626.020  10
   2   8 -16 20556.1 1404.13  13
   2  -8 -15 905.787 311.746  17
   2   8 -15 529.339 303.149  13
   2   8 -14 8241.75 1190.91  13
   2  -8 -14 8252.38 926.816  17
   2   8 -13 18206.8 1783.52  13
   2  -8 -13 19245.6 1513.01  17
   2   8 -12 88853.2 3981.82  13
   2  -8 -12 87694.1 3314.49  17
  -2  -8  11 5693.46 1647.59  14
   2  -8 -11 4123.43 753.077  17
  -2   8  11 3300.05 742.086  16
   2   8 -11 4221.26 891.869  13
   2  -8 -11 5185.01 693.543   5
   2   8 -10 54452.0 4938.28   2
   2   8 -10 51423.4 2899.20  13
   2  -8 -10 51258.3 2493.63  17
  -2  -8  10 55217.7 5481.42  14
  -2   8  10 45875.3 4801.92  16
   2   8  -9 15007.0 2571.24   2
   2   8  -9 15787.4 1552.76  13
   2  -8  -9 15220.8 1322.42  17
  -2  -8   9 11639.5 2497.72  14
  -2   8   9 11030.0 2302.67  16
  -2  -8   8 55264.8 4987.21  14
   2  -8  -8 49007.2 2419.68   9
   2   8  -8 55098.3 2653.11  13
   2  -8  -8 53717.6 2330.80  17
  -2   8   8 51049.0 4577.61  16
   2   8  -8 53152.5 4588.39   2
   2   8  -7 54170.7 4456.63   2
  -2   8   7 48471.6 4241.24  16
  -2  -8   7 48902.2 4370.72  14
   2   8  -6 4806.30 1252.36   2
  -2  -8   6 5067.31 1424.71  14
  -2   8   6 5545.12 1334.29  16
   2  -8  -6 5092.58 1141.11  15
   2  -8  -5 37851.2 3378.20   3
  -2  -8   5 34645.6 3343.02  14
   2  -8  -5 38679.8 2723.73  15
  -2   8   5 40529.2 3412.98  16
   2   8  -5 46301.8 3702.49   4
   2   8  -5 36636.0 3390.94   2
   2  -8  -4 171018. 6927.79   3
   2  -8  -4 198619. 5926.97  15
  -2  -8   4 169961. 7183.93  14
   2   8  -4 205545. 7732.75   2
   2   8  -4 220010. 8144.11   4
  -2   8   4 195255. 6931.97  16
  -2   8   4 186235. 7334.18   4
  -2   8   3 48074.9 3245.14  16
   2  -8  -3 40128.2 3365.63   3
  -2   8   3 46650.0 3705.61   4
   2  -8  -3 40112.0 3632.66  14
   2  -8  -3 46713.4 2765.72  15
  -2  -8   3 40528.8 3465.52  14
  -2  -8   2 24095.4 2635.90  14
   2  -8  -2 21838.4 2643.55  14
   2   8  -2 24727.5 2797.25   4
   2  -8  -2 23195.1 1978.51  15
  -2   8   2 23862.5 2125.49  16
  -2   8   2 25328.4 2744.16   4
   2   8  -1 12695.3 2018.75   4
  -2  -8   1 12492.5 1934.45  14
   2  -8  -1 13098.3 2051.90  14
   2   8  -1 11760.1 1192.55  16
  -2   8   1 13701.0 1500.09  16
  -2   8   1 13279.6 1979.54   4
  -2  -8   0 180396. 7227.75  14
  -2  -8   0 192060. 6399.75  15
   2   8   0 196380. 5500.24  16
  -2   8   0 190102. 7373.93   4
  -2  -8   0 166113. 6300.43   3
   2  -8   0 178535. 7285.33  14
  -2  -8  -1 19704.5 2144.41   3
   2  -8   1 19844.3 2460.80  14
  -2  -8  -1 21428.8 2535.75  14
  -2   8  -1 21204.6 2462.62   4
   2   8   1 22237.9 2096.53  16
  -2  -8  -1 20974.3 2080.97  15
  -2  -8  -2 38747.1 2838.73  15
  -2   8  -2 38045.3 3319.04   4
   2  -8   2 36954.3 3384.06  14
   2   8   2 39657.7 3093.29  16
  -2  -8  -2 34002.0 2807.70   3
   2  -8   3 6768.17 1438.00  14
  -2   8  -3 6835.68 1471.70   2
   2   8   3 8562.96 1538.69  16
  -2  -8  -3 8240.53 1422.78  15
  -2   8  -3 8710.23 1635.65   4
   2  -8   4 55833.3 4497.46  14
  -2  -8  -4 58246.2 3831.63  15
   2   8   4 57751.7 4325.87  16
  -2   8  -4 59541.4 4118.47   4
  -2   8  -4 55217.4 4359.17   2
  -2   8  -5 137761. 6123.93   4
  -2  -8  -5 127976. 5976.25  15
   2  -8   5 133038. 7358.59  14
   2   8   5 122241. 6739.88  16
  -2   8  -5 127012. 6902.16   2
   2  -8   6 54509.6 5026.50  14
  -2  -8  -6 50963.0 2305.73  17
  -2  -8  -6 53726.6 4037.89  15
  -2   8  -6 49722.8 4485.36   2
   2   8   6 48175.0 4539.49  16
  -2   8  -7 1198.20 418.204  13
  -2  -8  -7 282.202 697.292  15
  -2  -8  -7 645.647 346.310  17
  -2   8  -7 2834.69 1222.56   2
   2  -8   7-220.285 1005.27  14
   2   8   7 1773.73 1301.25  16
  -2   8  -8 14284.5 2585.82   2
   2   8   8 12409.8 2437.49  16
  -2  -8  -8 15916.5 1432.09  17
  -2   8  -8 15728.9 1472.73  13
   2  -8   8 17373.0 3152.05  14
   2  -8   9 46406.9 5116.02  14
  -2   8  -9 43657.3 2585.50  13
  -2  -8  -9 44471.0 2424.16  17
  -2  -8 -10 67565.5 2996.14  17
  -2   8 -10 68342.6 3332.87  13
  -2  -8 -11 35769.6 2118.14  17
  -2   8 -11 35142.5 2351.94  13
  -2   8 -12 2912.83 711.565  13
  -2  -8 -12 2350.97 538.749  17
  -2  -8 -13 4560.82 665.199  17
  -2   8 -13 3128.92 654.376  13
  -2   8 -14 68972.3 2538.63  13
  -2  -8 -14 66644.1 2080.79  17
  -2   8 -15 13774.0 877.705  13
   2  10 -16 1081.32 280.898  13
   2  10 -15 276.890 164.241  13
   2  10 -14-10.5159 269.830  13
   2 -10 -14 286.538 181.355  17
   2 -10 -13 85544.4 2861.36  17
   2  10 -13 86264.4 3430.15  13
   2  10 -12 3114.93 759.971  13
   2 -10 -12 2083.80 522.026  17
   2 -10 -11 15631.3 1378.92  17
   2 -10 -11 13962.9 1075.05   5
   2  10 -11 15135.1 1549.74  13
   2 -10 -10 2800.55 615.832  17
   2  10 -10 3009.87 689.964  13
   2 -10  -9 140026. 4160.80  17
  -2 -10   9 142170. 8848.72  14
   2  10  -9 133323. 4406.78  13
  -2  10   9 129386. 7661.96  16
   2  10  -8 468.495 288.097  13
   2 -10  -8 584.311 250.118   9
   2  10  -8 587.198 547.760   2
  -2  10   8 1243.29 295.027  16
  -2 -10   8 395.676 518.791  14
   2 -10  -8 709.354 357.544  17
   2  10  -7 67311.5 2761.94  13
  -2 -10   7 66397.9 5673.16  14
  -2  10   7 73990.2 5375.10  16
   2 -10  -7 69629.3 2737.95  17
   2 -10  -7 66668.8 2846.38   9
   2  10  -7 74527.9 5706.63   2
  -2  10   7 63422.9 2237.14  12
  -2  10   6 8104.64 1740.09  16
   2 -10  -6 5296.96 765.839   9
   2 -10  -6 5741.01 771.861  17
  -2  10   6 5861.43 655.674  12
   2  10  -6 8022.35 1871.38   2
  -2 -10   6 4750.18 1440.71  14
   2 -10  -5 32901.7 1762.92   9
  -2 -10   5 34049.9 3767.56  14
   2  10  -5 36547.6 3804.39   2
   2 -10  -5 33465.2 1736.97  17
  -2  10   5 34732.4 3292.53  16
   2 -10  -4 14490.7 2291.26   3
  -2  10   4 15407.8 2037.49  16
   2  10  -4 15218.1 2479.15   2
  -2 -10   4 14050.2 2394.49  14
  -2  10   3 306009. 8403.63  16
   2 -10  -3 301286. 10528.8   3
  -2 -10   3 312214. 11168.0  14
   2 -10  -3 323084. 8114.56  15
  -2  10   3 303879. 10453.3   4
   2 -10  -2 1439.60 926.601   3
  -2  10   2 1721.69 724.290   4
  -2 -10   2 1398.17 807.598  14
   2 -10  -2 1611.73 875.773  14
   2 -10  -2 808.315 371.005  15
  -2  10   2 2351.32 676.546  16
  -2 -10   1 121272. 6126.51  15
  -2 -10   1 108577. 6634.36  14
  -2  10   1 107761. 6157.30   4
   2 -10  -1 98352.2 6369.64  14
   2 -10  -1 110036. 5216.36  15
  -2 -10   0 38463.2 3925.25  14
   2 -10   0 39052.1 3969.33  14
  -2 -10   0 43601.1 3435.75  15
  -2 -10   0 36919.6 3374.22   3
  -2  10   0 37803.7 3628.56   4
  -2  10  -1 103118. 6010.32   4
  -2 -10  -1 104253. 5450.93   3
  -2 -10  -1 106967. 5213.21  15
  -2 -10  -1 89894.1 6069.22  14
   2 -10   1 100845. 6350.00  14
   2 -10   2 718.988 417.268  14
  -2 -10  -2 898.794 573.808   3
   2  10   2 476.242 279.320  16
  -2 -10  -2 2005.78 737.003  15
  -2  10  -2 1113.32 762.469   2
  -2  10  -2 1210.25 858.219   4
  -2 -10  -3 14545.6 1979.19  15
   2  10   3 15307.9 1105.46  12
  -2 -10  -3 14003.7 1152.99  17
  -2  10  -3 14543.0 2171.22   4
   2  10   3 15740.1 2154.18  16
   2 -10   3 13294.0 2378.96  14
  -2  10  -3 15039.3 2468.46   2
   2 -10   4 4242.50 1520.11  14
   2  10   4 3602.23 536.863  12
  -2 -10  -4 3638.80 609.581   9
  -2 -10  -4 4326.70 1148.98  15
  -2  10  -4 3961.54 1124.91   4
  -2 -10  -4 4027.13 656.646  17
   2  10   4 5535.13 1489.16  16
  -2  10  -4 3378.03 1219.25   2
  -2  10  -5 247010. 8865.91   4
   2  10   5 229159. 9301.67  16
   2 -10   5 228907. 10722.2  14
  -2  10  -5 239111. 10302.2   2
  -2  10  -5 221953. 4675.68  13
   2  10   5 210777. 4425.13  12
  -2 -10  -5 209808. 4797.93  17
  -2 -10  -6 8664.60 1007.84  17
   2  10   6 8075.50 848.984  11
  -2  10  -6 8914.31 1033.61  13
   2  10   6 6834.87 1559.31  16
  -2  10  -6 7751.61 1910.01   2
   2 -10   6 5734.67 1757.38  14
   2  10   7 34232.3 3944.94  16
   2 -10   7 37879.1 4692.86  14
  -2 -10  -7 36886.5 2144.30  17
  -2  10  -7 35174.5 2140.64  13
  -2 -10  -8 4026.93 746.811  17
   2  10   8 3454.73 1143.83  16
   2 -10   8 2542.68 1196.38  14
  -2  10  -8 4867.03 837.520  13
  -2 -10  -9 98088.7 3554.40  17
  -2  10  -9 94790.9 3690.76  13
  -2  10 -10 1948.67 603.894  13
  -2 -10 -10 1119.79 398.679  17
  -2  10 -11 38671.7 2247.54  13
  -2 -10 -11 37127.2 1977.68  17
  -2 -10 -12 691.239 265.154  17
  -2  10 -12 411.358 315.017  13
  -2 -10 -13 12471.3 885.223  17
  -2  10 -13 13573.3 1102.38  13
  -2  10 -14 606.648 234.425  13
   2  12 -14 25885.3 1316.82  13
   2  12 -14 28076.3 975.333  12
   2  12 -13 43066.9 1531.30  12
   2 -12 -13 41220.9 1595.36  17
   2  12 -13 39286.2 1868.12  13
   2  12 -12 52995.8 2374.99  13
   2  12 -12 56566.6 2023.33  12
   2 -12 -12 56898.6 2169.25  17
   2 -12 -11 7292.55 687.031   5
   2  12 -11 7782.35 958.983  13
   2 -12 -11 8119.39 910.632  17
   2 -12 -10 53564.1 2465.97  17
   2  12 -10 47496.7 2453.32  13
   2 -12  -9 60224.5 2679.24  17
   2  12  -9 56682.9 2644.23  13
   2  12  -8 47750.7 2329.93  13
   2 -12  -8 54000.5 2588.54  17
  -2 -12   7 16632.3 2913.17  14
   2 -12  -7 16631.6 1455.54   9
  -2  12   7 14687.4 1158.24  12
   2 -12  -7 17546.0 1452.74  17
   2 -12  -6 1378.51 470.286   9
   2  12  -6 1757.87 439.621  12
  -2  12   6 1433.19 299.840  12
   2 -12  -6 1728.85 481.876  17
  -2 -12   6 2815.11 1241.68  14
  -2 -12   5 28014.5 3795.31  14
   2  12  -5 36006.9 4025.35   2
   2 -12  -5 25908.7 1656.61   9
   2  12  -5 28981.1 1689.09  12
  -2  12   5 28901.6 1584.47  12
   2 -12  -5 29178.9 1834.94  17
   2 -12  -4 91612.1 3223.36  17
   2  12  -4 91527.1 2988.48  12
  -2 -12   4 86458.6 6550.86  14
   2 -12  -4 80078.8 2726.52   9
  -2  12   4 86769.3 2753.75  12
   2  12  -4 98137.7 6606.46   2
   2  12  -3 148168. 8042.52   2
  -2 -12   3 166178. 8416.49  15
  -2 -12   3 137838. 8319.66  14
   2  12  -3 152991. 3923.68  12
   2 -12  -3 157632. 8122.41   3
  -2  12   3 150093. 3684.83  12
   2  12  -2 54138.4 2397.59  12
  -2  12   2 50608.1 2186.05  12
  -2 -12   2 50903.2 4396.45  15
   2 -12  -2 39746.4 4591.53  14
   2 -12  -2 48600.2 4612.20   3
  -2 -12   2 45731.9 4892.31  14
   2 -12  -1 17867.3 3071.12  14
  -2 -12   1 19926.5 2548.99  15
  -2  12   1 21711.8 1479.59  12
   2 -12  -1 17395.8 2738.30   3
   2  12  -1 22343.6 1538.20  12
  -2 -12   1 18525.1 3118.86  14
   2 -12   0 86217.0 6621.39  14
  -2  12   0 107414. 3261.61  12
  -2 -12   0 91342.8 6898.56  14
  -2 -12   0 105161. 5794.05  15
   2  12   0 106976. 3345.52  12
  -2 -12  -1 31580.6 3133.05  15
   2 -12   1 31372.3 3966.43  14
  -2  12  -1 34247.0 1832.40  12
  -2  12  -1 26061.3 3248.16   4
   2 -12   1 33800.5 3421.46  15
   2  12   1 33274.7 1839.06  12
  -2 -12  -2 55142.7 2570.23  17
   2  12   2 54333.0 2330.11  12
  -2  12  -2 54137.7 4935.95   2
  -2  12  -2 56842.8 2344.71  12
  -2  12  -2 50072.5 4464.71   4
   2 -12   2 50499.3 5074.91  14
   2  12   3 13155.6 1144.58  12
  -2  12  -3 13372.9 2541.62   2
  -2 -12  -3 13318.8 1275.40  17
   2 -12   3 13382.3 2665.33  14
  -2 -12  -4 24389.8 1721.49  17
   2  12   4 23809.8 1565.94  12
   2  12   5 104856. 3348.50  12
  -2 -12  -5 111063. 3717.55  17
   2 -12   5 117416. 8145.59  14
  -2  12  -6 78633.0 2882.45  13
   2  12   6 81380.8 2725.65  11
  -2 -12  -6 78208.2 3156.28  17
  -2  12  -7 5742.32 817.705  13
  -2 -12  -7 5396.16 823.653  17
  -2 -12  -8 957.842 376.398  17
  -2  12  -8 900.712 332.210  13
  -2  12  -9 44620.9 2242.61  13
  -2 -12  -9 44370.4 2223.80  17
  -2  12 -10 54427.1 2356.00  13
  -2 -12 -10 54840.6 2284.08  17
  -2  12 -11 13539.4 1104.10  13
  -2 -12 -11 12568.0 978.776  17
  -2  12 -12 6596.54 534.598  12
  -2 -12 -12 6016.04 563.581  17
  -2  12 -12 6057.82 623.310  13
   2  14 -12 93397.5 2078.92  12
   2  14 -11 168.771 163.704  12
   2 -14 -11 424.331 252.968  17
   2  14 -10 19895.6 1223.18  12
   2 -14 -10 18125.1 1235.36  17
   2  14  -9 1982.30 389.460  12
   2 -14  -9 2801.56 508.597  17
   2 -14  -8 89465.4 3117.66  17
   2  14  -8 88917.8 2866.84  12
   2 -14  -7 15555.4 1448.95  17
   2  14  -7 14995.6 1198.91  12
   2  14  -6 596.685 286.359  12
   2 -14  -6 169.634 282.934  17
  -2  14   6 229.081 200.955  12
   2 -14  -5 5142.95 825.751  17
   2  14  -5 5012.95 771.937  12
  -2  14   5 4707.39 669.781  12
   2 -14  -4 113479. 3768.44  17
  -2  14   4 109518. 3191.39  12
   2  14  -4 115090. 3500.27  12
   2 -14  -3 6622.31 918.308  17
   2  14  -3 6932.11 880.641  12
  -2  14   3 5465.90 740.820  12
  -2  14   2 50933.2 2271.23  12
  -2 -14   2 51454.5 5287.67  14
   2  14  -2 52800.2 2409.01  12
  -2  14   1 1496.24 407.281  12
   2  14  -1 1846.19 474.513  12
   2  14   0 110710. 3496.26  12
  -2  14   0 109493. 3414.36  12
  -2  14  -1 30487.6 1831.45  12
   2 -14   1 24507.9 3687.39  14
  -2 -14  -1 30021.8 2054.71  17
   2  14   1 29535.5 1791.56  12
  -2  14  -2 74215.5 2777.41  12
  -2 -14  -2 72886.8 3161.05  17
   2  14   2 73911.9 2829.33  12
  -2 -14  -3 1467.50 509.335  17
   2  14   3 1337.55 383.554  12
  -2  14  -3 1532.63 444.954  12
  -2  14  -4 40089.3 1990.89  12
  -2 -14  -4 40529.4 2331.90  17
   2  14   4 37482.4 1982.16  12
   2  14   5 1672.46 417.855  11
  -2  14  -5 1856.73 415.948  12
  -2 -14  -5 2214.15 545.015  17
  -2 -14  -6 98301.6 3461.40  17
  -2  14  -6 93300.6 2948.94  12
   2  14   6 86991.6 2611.79  11
  -2 -14  -7 15139.6 1303.61  17
  -2  14  -7 15741.1 1178.36  12
  -2 -14  -8 12837.6 1120.73  17
  -2  14  -8 12343.9 980.841  12
  -2 -14  -9 8044.80 805.350  17
  -2  14  -9 9055.95 790.736  12
  -2 -14 -10 58703.9 1879.91  17
  -2  14 -10 63335.0 1767.40  12
  -2  14 -11 7784.90 506.574  12
  -2 -14 -11 7037.96 509.072  17
   2  16 -11 4668.17 360.462  12
   2  16 -10 214.010 107.842  12
   2  16  -9 29894.0 1297.19  12
   2 -16  -9 25855.6 1221.27  17
   2  16  -8 7119.91 698.367  12
   2 -16  -8 6911.73 721.407  17
   2 -16  -7 49705.3 2057.39  17
   2  16  -7 51023.3 1954.94  12
   2 -16  -6 4736.18 700.623  17
   2  16  -6 3584.26 562.220  12
   2  16  -5 38347.0 1796.71  12
   2 -16  -5 38819.7 1989.23  17
   2 -16  -4 27321.0 1703.64  17
   2  16  -4 27470.3 1545.18  12
  -2  16   4 25217.8 1389.05  12
   2 -16  -3 52851.5 2421.32  17
  -2  16   3 46277.9 1931.44  12
   2  16  -3 52475.0 2185.27  12
  -2  16   2 2207.72 500.629  12
   2 -16  -2 2177.45 565.146  17
   2  16  -2 2238.43 467.549  12
   2  16  -1 13005.9 1120.84  12
  -2  16   1 13977.5 1095.69  12
  -2 -16   1 14608.1 1372.51  17
   2 -16  -1 14302.1 1305.35  17
   2  16   0 22833.0 1471.14  12
  -2 -16   0 24191.8 1748.99  17
  -2  16   0 22062.3 1385.57  12
   2  16   1 67317.7 2497.51  12
  -2  16  -1 68837.7 2454.73  12
  -2 -16  -1 74871.1 3058.10  17
  -2 -16  -2 7109.82 930.442  17
   2  16   2 6114.90 778.654  12
  -2  16  -2 5955.94 716.845  12
   2  16   3 3147.15 544.942  12
  -2  16  -3 3511.65 571.873  12
  -2 -16  -3 3282.58 655.170  17
  -2 -16  -4 5889.08 823.340  17
  -2  16  -4 5176.69 654.912  12
   2  16   4 4227.76 565.637  11
   2  16   5 66282.5 1985.94  11
  -2 -16  -5 73893.3 2717.27  17
  -2  16  -5 72393.8 2356.89  12
  -2  16  -6 9108.24 797.043  12
  -2 -16  -6 8471.62 873.274  17
  -2  16  -7 12355.6 861.225  12
  -2 -16  -7 12188.0 948.707  17
  -2  16  -8 11454.5 732.647  12
  -2 -16  -8 11508.8 795.143  17
  -2  16  -9 51330.9 1275.12  12
  -2 -18   8 6598.58 530.045  17
   2  18  -8 5741.46 399.068  12
   2  18  -7 24875.0 959.872  12
   2 -18  -7 21858.0 862.706  17
   2  18  -6 3426.05 387.658  12
   2 -18  -6 3319.17 399.711  17
   2 -18  -5 22014.5 1110.48  17
   2  18  -5 21471.7 1042.12  12
  -2 -18   5 23628.1 1299.16  17
  -2 -18   4 11415.0 943.912  17
   2  18  -4 9948.07 736.294  12
  -2  18   4 9055.16 575.527  11
   2 -18  -4 11366.3 854.749  17
  -2 -18   3 68340.9 2326.05  17
   2 -18  -3 63815.2 2088.15  17
   2  18  -3 63112.7 1898.12  12
  -2  18   2 2401.89 357.830  12
   2 -18  -2 2580.35 428.057  17
   2  18  -2 3144.81 440.765  12
  -2 -18   2 3715.19 588.229  17
  -2 -18   1 15483.0 1135.57  17
   2 -18  -1 13899.1 1016.57  17
  -2  18   1 13840.0 861.972  12
   2  18  -1 15016.0 948.426  12
   2 -18   0 9878.90 876.996  17
  -2 -18   0 9499.69 874.128  17
   2  18   0 9516.26 760.623  12
  -2  18   0 9502.14 722.342  12
  -2  18  -1 43224.6 1524.20  12
   2 -18   1 46138.0 1849.02  17
   2  18   1 42201.3 1564.48  12
  -2 -18  -1 46965.7 1922.46  17
  -2 -18  -2 7880.78 764.874  17
   2 -18   2 8289.09 781.020  17
  -2  18  -2 8048.02 654.039  12
  -2  18  -3 1863.00 314.487  12
   2  18   3 1661.67 257.623  11
   2 -18   3 1822.33 373.259  17
  -2 -18  -3 2057.78 365.962  17
  -2  18  -4 7036.37 557.804  12
  -2 -18  -4 7049.31 654.838  17
  -2 -18  -5 47185.5 1487.09  17
  -2  18  -5 45050.3 1291.30  12
  -2  18  -6 7378.55 458.700  12
   3  -1 -18 11531.7 826.773  10
  -3  -1  18 9583.65 735.510   7
   3   1 -18 11484.6 827.453  10
   3  -1 -17 653.161 304.228  10
   3   1 -17 963.816 329.659  10
   3  -1 -16 14082.0 1190.26  10
   3   1 -16 14497.2 1187.55  10
   3   1 -16 12702.4 1139.14  13
   3  -1 -15 53523.4 2607.94  17
   3   1 -15 54000.1 2347.25  10
   3   1 -15 54254.6 2615.63  13
   3   1 -14 136569. 4166.85  17
   3   1 -14 138594. 4418.98  13
   3  -1 -14 134757. 4152.42  17
  -3  -1  13 1709.05 448.624  16
  -3   1  13 573.245 662.350  16
   3   1 -13 217.932 253.420  13
   3  -1 -13 678.550 375.097  17
   3   1 -13 1655.96 472.184  17
   3  -1 -12 25250.9 1617.93  17
  -3  -1  12 25154.4 3319.19  14
   3   1 -12 25572.0 1830.08  13
   3   1 -12 24840.1 1638.01  17
   3   1 -12 24434.7 3025.50   2
  -3  -1  12 22524.6 2918.55  16
  -3   1  12 21330.4 3063.95  16
  -3   1  11 25999.1 3261.15  16
  -3  -1  11 22660.2 2741.53  16
   3   1 -11 21235.6 2701.49   2
   3  -1 -10 283190. 9506.69   2
  -3  -1  10 263025. 8621.46  16
  -3   1  10 265770. 9313.72  16
   3   1 -10 257294. 8748.48   2
   3  -1  -9 2757.57 863.776   2
  -3  -1   9 2481.39 842.622  16
  -3   1   9 2082.50 755.683  16
   3   1  -9 2168.83 741.804   2
   3  -1  -8-134.208 538.751   2
  -3   1   8 433.676 454.694  16
   3  -1  -8 354.339 380.371   1
   3   1  -8 171.103 245.137   2
  -3  -1   8 546.072 487.651  16
   3   1  -7 58137.2 3251.80   2
  -3  -1   7 57982.7 3010.11  16
   3  -1  -7 55657.8 2469.72   1
   3  -1  -7 61889.4 3444.91   2
  -3   1   7 61296.7 3406.04  16
  -3   1   6 222241. 5823.12  16
   3  -1  -6 212367. 4381.36   1
   3   1  -6 215658. 5644.73   2
  -3  -1   6 225192. 5160.67  16
   3  -1  -6 226224. 5548.21  15
   3  -1  -6 230851. 5979.33   2
   3   1  -6 213842. 5176.18   1
   3  -1  -5 5365.33 651.552   1
   3   1  -5 6480.38 842.778   1
   3  -1  -5 6293.87 897.672   2
   3   1  -5 6792.41 894.771   2
  -3  -1   5 6714.96 826.103  16
   3  -1  -5 5550.13 727.809  15
  -3   1   5 6516.45 883.014  16
   3   1  -4 20107.2 1376.87   1
  -3  -1   4 18102.6 1038.67  16
  -3   1   4 20082.7 851.383   4
   3  -1  -4 21154.8 1187.26   1
   3   1  -4 21912.0 1336.25   2
  -3   1   4 20598.0 1370.88  16
   3  -1  -4 20203.6 1330.82   2
   3  -1  -4 19968.6 1110.33  15
   3  -1  -3 146288. 2077.66  15
   3   1  -3 140084. 2678.25   2
  -3   1   3 145513. 2373.33   4
   3  -1  -3 148031. 3335.12   3
   3   1  -3 150450. 3439.57   1
  -3  -1   3 141256. 2070.27  16
  -3  -1   2 533459. 3803.71  14
  -3   1   2 533874. 4276.71   4
   3   1  -2 530807. 3483.18   2
  -3   1   1 85509.7 1800.85   4
  -3  -1   1 91508.9 2048.90  15
  -3  -1   1 90256.7 1412.06  14
  -3   1   1 90316.0 1446.55  15
   3  -1  -1 90498.8 1838.20  14
   3   1  -1 92670.3 1639.94  16
  -3   1   0 327193. 4017.83  15
  -3   1   0 331951. 3784.70   4
  -3   1   0 324389. 4187.12   2
   3   1   0 343437. 4552.50  16
   3  -1   0 300602. 4164.54  16
  -3  -1   0 325956. 3794.14   2
   3  -1   0 312729. 3615.54  14
  -3  -1   0 323853. 4206.14  15
  -3   1  -1 16838.0 1140.80  15
  -3   1  -1 16068.8 1122.22   2
   3  -1   1 17650.1 1224.66  16
  -3  -1  -1 16470.5 1120.51  15
   3   1   1 17654.8 1273.05  16
  -3  -1  -1 17857.1 1151.30   2
  -3   1  -1 17308.5 932.618   4
  -3   1  -2 156599. 4132.37  15
  -3  -1  -2 152743. 4014.28   2
  -3   1  -2 152758. 4006.86   2
   3  -1   2 141341. 2218.64   1
  -3   1  -2 157956. 3006.61   4
   3  -1   2 162742. 4383.17  16
   3   1   2 157118. 4354.41  16
  -3  -1  -2 155138. 3992.03  15
   3  -1   3 46568.0 1149.88   1
  -3   1  -3 47645.1 2546.88   2
  -3   1  -3 54160.7 2809.92  15
   3   1   3 51830.1 2827.78  16
   3  -1   3 58396.7 3000.02  16
  -3  -1  -3 51505.7 2632.74  15
  -3   1  -3 52745.3 1839.27   4
  -3  -1  -3 48516.5 2571.60   2
  -3   1  -4 283408. 7242.07  15
  -3   1  -4 261127. 6706.88   2
   3  -1   4 309490. 7660.78  16
  -3  -1  -4 276684. 6849.22   2
  -3  -1  -4 275652. 6876.50  15
  -3   1  -4 293953. 4448.61   4
   3   1   4 269267. 7240.66  16
   3   1   5 43792.1 3211.25  16
   3  -1   5 43921.6 3170.91  16
  -3   1  -5 47271.6 1808.08   4
  -3  -1  -5 40858.2 2900.31   2
  -3  -1  -5 44974.4 3118.04  15
  -3   1  -5 39758.8 2893.08   2
   3   1   6 27320.2 2840.44  16
  -3  -1  -6 28356.4 2745.39  15
  -3  -1  -6 25831.0 2522.46   2
   3  -1   6 26419.7 2664.87  16
  -3   1  -6 26000.1 2514.68   2
  -3  -1  -7 57033.3 4048.86   2
   3  -1   7 58055.3 4302.35  16
  -3   1  -7 54213.8 3991.85   2
   3   1   7 52514.6 4226.25  16
  -3  -1  -7 57928.4 4297.89  15
   3  -1   8 137468. 7201.43  16
  -3   1  -8 139967. 6884.48   2
  -3  -1  -8 140688. 6889.48   2
   3   1   8 143329. 7538.46  16
   3  -1   8 151971. 7324.93  14
   3  -1   9 18577.7 2769.89  14
  -3   1  -9 14966.8 2396.94   2
   3  -1   9 15171.7 2386.63  16
   3   1   9 16093.7 2714.82  16
  -3   1  -9 19760.9 1500.52  13
  -3  -1  -9 17192.7 1345.81  17
  -3   1  -9 17270.2 1349.18  17
   3   1  10 27385.8 3469.03  14
  -3  -1 -10 26565.8 1795.05  17
  -3   1 -10 25064.4 1739.42  17
   3   1  10 25992.4 3652.76  16
   3  -1  10 27092.2 3570.13  16
   3  -1  10 34339.9 3940.78  14
  -3   1 -10 25419.4 3248.94   2
  -3   1 -10 26253.9 1776.19  13
  -3   1 -11 2846.81 561.113  10
   3   1  11 3561.02 1181.40  16
   3  -1  11 4369.47 1628.02  16
  -3  -1 -11 2987.54 634.324  17
  -3   1 -11 3626.64 680.290  13
   3  -1  11 495.845 526.930  14
  -3   1 -11 3712.70 755.572  17
  -3  -1 -12 102828. 3804.90  17
  -3   1 -12 102388. 3471.56  13
  -3   1 -12 100497. 3682.36  17
  -3   1 -12 106342. 3314.79  10
  -3   1 -13 46343.5 2136.65  13
  -3  -1 -13 53787.8 2332.96  10
  -3  -1 -13 53561.2 2651.83  17
  -3   1 -13 52896.4 2286.22  10
  -3  -1 -14 32117.6 1652.18  10
  -3   1 -14 33819.5 1699.10  10
  -3  -1 -15-66.5445 183.142  10
  -3   1 -15 82.3473 136.493  10
   3   1  16 44013.0 1486.71   7
   3  -3 -18 410.131 171.029  10
   3  -3 -17 262.329 181.441  10
  -3  -3  17 450.950 247.930   7
   3   3 -17 975.381 278.637  10
   3   3 -17 514.864 235.350  13
   3   3 -16 1395.69 475.636  13
   3   3 -16 841.037 294.996  10
   3  -3 -16 791.776 287.656  17
   3   3 -15 162839. 5037.11  13
   3   3 -15 161874. 3975.47  10
   3  -3 -15 165306. 4600.05  17
   3   3 -14 10951.5 1050.17  10
   3   3 -14 12625.6 1472.64  13
   3  -3 -14 11736.1 1227.27  17
   3   3 -13 29877.3 2267.46  13
   3   3 -13 26901.8 1590.26  10
  -3   3  13 29978.7 3981.25  16
  -3  -3  13 31685.7 4001.63  14
   3  -3 -13 26099.2 1760.98  17
  -3   3  12 398.193 527.107  16
   3  -3 -12-7.85012 169.469  17
  -3  -3  12-1476.93 843.445  14
   3   3 -12-55.0484 172.435   5
   3   3 -12 875.284 324.504  10
   3   3 -12-2245.39 952.495   2
   3   3 -12-113.950 353.330  13
  -3  -3  11 174510. 7106.80  16
   3   3 -11 184348. 5135.63  13
   3   3 -11 164042. 7608.10   2
  -3   3  11 171230. 8584.90  16
   3  -3 -11 169422. 3905.75  17
   3   3 -11 178267. 4225.10  17
  -3   3  10 25714.5 3081.14  16
  -3  -3  10 27493.9 2624.26  16
  -3  -3  10 26889.3 3086.44  14
   3   3 -10 26565.8 2896.40   2
  -3  -3   9 121968. 5090.41  16
   3   3  -9 113777. 5545.83   2
  -3  -3   9 123823. 6155.69  14
  -3   3   9 116410. 6140.27  16
  -3   3   8 19572.3 2338.02  16
   3  -3  -8 20877.8 1713.05   1
  -3  -3   8 23794.1 2471.73  14
   3  -3  -8 23833.6 2326.21  15
   3   3  -8 19374.3 2130.01   2
  -3  -3   8 21895.3 1955.48  16
   3  -3  -7 64032.6 2890.47   1
  -3  -3   7 69596.7 3085.61  16
   3  -3  -7 59195.8 3150.91  15
   3   3  -7 54557.0 3259.37   2
  -3  -3   7 61706.5 3621.44  14
  -3   3   7 56385.5 3673.01  16
   3  -3  -6 33852.2 2073.25  15
  -3  -3   6 31327.0 1791.66  16
   3   3  -6 29274.7 2170.06   2
  -3   3   6 27168.0 2295.12  16
  -3  -3   6 34465.1 2416.12  14
   3  -3  -5 587958. 7261.42  15
  -3   3   5 514253. 7007.96   4
  -3   3   5 526078. 9185.16  16
  -3  -3   5 531866. 5985.65  16
  -3  -3   5 515651. 8260.00  14
   3   3  -5 525661. 8245.00   2
   3   3  -5 583685. 6859.02   4
   3  -3  -4 788.442 506.743   3
   3   3  -4 397.914 198.666   4
  -3   3   4 739.944 371.645   4
  -3  -3   4 427.546 128.209  16
   3  -3  -4 652.494 206.140  15
  -3  -3   4 653.822 289.733  14
  -3   3   4 601.338 448.480  16
   3   3  -4 648.016 282.125   2
   3  -3  -3 27427.6 1994.62   3
   3   3  -3 30878.3 1733.10   4
  -3  -3   3 26982.6 1546.78  14
   3  -3  -3 27985.0 1117.66  15
  -3   3   3 28310.8 1804.81   4
   3   3  -2 54015.1 2292.84   4
   3  -3  -2 55798.7 2504.66  14
  -3  -3   2 51309.8 2074.07  14
  -3   3   2 55479.0 2431.49   4
  -3  -3   1 207303. 4115.25  14
   3  -3  -1 206573. 4561.67  14
   3   3  -1 221622. 3188.11  16
  -3   3   1 220571. 4692.30   4
  -3   3   0 89768.4 2991.81   4
   3  -3   0 83765.1 2878.95  14
   3   3   0 93559.7 2701.87  16
  -3  -3   0 89954.0 2974.81  14
  -3  -3   0 92050.9 2914.38  15
  -3  -3   0 100123. 2688.70   3
   3  -3   1 1537.80 464.988  14
   3   3   1 1370.45 481.929  16
  -3  -3  -1 1369.45 395.296  15
  -3   3  -1 733.921 365.164   4
  -3   3  -1 1310.10 438.716   2
  -3   3  -2 55357.0 2400.24   4
   3  -3   2 51200.3 2581.19  14
   3  -3   2 52119.4 2483.67  16
  -3  -3  -2 54555.4 2622.64  15
   3   3   2 49927.4 2698.93  16
  -3   3  -2 50905.6 2730.62   2
  -3   3  -3 192118. 5750.49   2
  -3  -3  -3 209176. 5622.97  15
   3  -3   3 206137. 5847.50  14
  -3   3  -3 204301. 4815.65   4
   3  -3   3 201177. 5569.26  16
   3   3   3 198544. 5972.65  16
   3  -3   4 8892.52 1340.30  14
   3  -3   4 8092.24 1292.14  16
   3   3   4 8582.91 1429.24  16
  -3   3  -4 9090.25 1032.40   4
  -3   3  -4 9555.87 1416.83   2
  -3  -3  -4 8721.09 1245.79  15
  -3  -3  -5 173822. 6271.71  15
   3  -3   5 193322. 6892.61  14
  -3   3  -5 171943. 6449.92   2
   3   3   5 160734. 6549.66  16
  -3   3  -5 190555. 4741.33   4
   3  -3   5 184888. 6641.38  16
   3  -3   6 3619.46 1066.54  14
   3   3   6 2353.55 1018.73  16
   3  -3   6 2278.97 661.400  16
  -3   3  -6 2153.13 831.568   2
  -3  -3  -6 2883.74 952.327  15
   3   3   7 91282.1 5930.96  16
  -3  -3  -7 91621.8 5454.35  15
   3  -3   7 103533. 5782.94  16
  -3   3  -7 89863.8 5401.75   2
   3  -3   7 106927. 6058.13  14
  -3  -3  -8 5826.19 1535.86  15
  -3  -3  -8 5435.00 699.697  17
  -3   3  -8 6736.47 837.541  17
   3   3   8 6174.15 1614.00  16
   3  -3   8 5622.43 1458.10  14
   3  -3   8 6837.65 1593.32  16
  -3   3  -8 6871.35 1563.70   2
  -3   3  -8 6638.62 703.413  10
  -3   3  -9 48488.9 2360.18  17
  -3  -3  -9 50111.1 2370.67  17
   3  -3   9 53201.3 4771.71  14
  -3   3  -9 44784.1 4242.44   2
  -3   3  -9 54828.6 2747.88  13
   3   3   9 44155.8 4692.46  16
  -3   3  -9 46319.1 1959.95  10
   3  -3   9 49866.1 4544.76  16
  -3   3 -10 1996.72 535.743  17
   3  -3  10 3168.23 1166.05  14
  -3  -3 -10 2104.98 535.594  17
  -3   3 -10 1589.59 347.572  10
   3  -3  10 1729.50 916.417  16
  -3   3 -10 2348.89 675.336  13
   3   3  10 1198.88 1045.74  16
  -3   3 -11 23430.5 1518.58  10
  -3   3 -11 23446.1 1898.17  13
  -3  -3 -11 24906.9 1854.77  17
  -3   3 -12 1585.79 494.317  13
  -3   3 -12 1446.33 410.533  10
  -3  -3 -12 1492.89 580.870  17
  -3  -3 -13 87053.5 3353.72  17
  -3   3 -13 84092.6 2795.04  10
  -3   3 -13 85990.7 3286.76  13
   3  -3  14-351.307 305.967   7
  -3   3 -14 408.572 257.509  13
  -3  -3 -14 52.5810 168.677  10
  -3  -3 -14-41.8550 280.321  17
  -3   3 -14 242.152 187.387  10
   3  -3  15 531.325 222.810   7
  -3  -3 -15 556.193 137.154  10
   3  -5 -18 12595.3 705.431  10
   3   5 -17 576.328 321.988  13
   3   5 -16 9139.90 1131.82  13
   3  -5 -16 8201.75 883.178  17
   3   5 -15 71257.0 2561.78  10
   3  -5 -15 80136.4 3079.70  17
   3   5 -15 78041.9 3675.12  13
   3   5 -14 68178.2 2566.37  10
   3   5 -14 71741.7 3692.49  13
   3  -5 -14 72015.3 3010.13  17
  -3  -5  13 39794.8 4528.43  14
  -3   5  13 32886.2 4219.00  16
   3   5 -13 36274.3 2652.79  13
   3   5 -13 35392.1 1848.84  10
   3  -5 -13 33892.4 2040.57  17
   3   5 -12 273.644 359.149   2
   3   5 -12 2585.69 476.995   5
  -3   5  12 2467.21 1152.73  16
   3   5 -12 2594.29 735.477  13
   3   5 -12 2563.61 469.888  10
   3  -5 -12 2030.43 486.696  17
  -3  -5  12 1748.99 746.749  14
   3  -5 -11 49146.6 1942.87   5
   3   5 -11 52476.8 2104.22  10
   3   5 -11 48404.1 1833.03   5
  -3   5  11 47307.1 4747.71  16
   3   5 -11 55833.5 3078.90  13
   3  -5 -11 52976.0 2340.64  17
   3   5 -11 49430.7 4344.67   2
  -3  -5  11 57491.2 5141.78  14
  -3   5  10 118430. 7059.72  16
   3   5 -10 133395. 3160.08  10
  -3  -5  10 142600. 7683.90  14
   3   5 -10 144526. 4584.86  13
   3   5 -10 124956. 6628.42   2
   3   5  -9 75443.5 4869.37   2
   3  -5  -9 84402.8 4723.80  15
  -3  -5   9 90786.0 5653.25  14
  -3   5   9 75224.2 5300.72  16
  -3   5   8 8205.96 1716.25  16
   3  -5  -8 8655.39 1444.44  15
   3   5  -8 7147.28 1409.77   2
  -3  -5   8 8971.49 1658.60  14
   3  -5  -8 9124.26 1368.40   1
   3  -5  -7 13043.4 1553.34  15
   3   5  -7 11953.7 1732.28   2
  -3   5   7 11884.7 1799.06  16
  -3  -5   7 12521.7 1837.95  14
   3   5  -6 40214.5 2488.19   4
  -3   5   6 39821.9 3104.00  16
   3  -5  -6 43040.7 2480.39  15
   3   5  -6 38893.5 2840.50   2
  -3  -5   6 40063.6 2957.60  14
  -3  -5   5 311439. 7594.51  14
  -3   5   5 306423. 7247.79   4
  -3   5   5 317014. 8087.21  16
   3  -5  -5 334488. 8742.76   3
   3   5  -5 313208. 7568.99   2
   3   5  -5 353229. 7655.28   4
   3  -5  -5 349464. 6346.93  15
   3  -5  -4 90994.7 2983.10  15
   3   5  -4 85491.6 3722.68   2
  -3   5   4 85948.3 3934.91   4
  -3  -5   4 82123.9 3720.29  14
   3  -5  -4 81488.8 4096.93   3
   3   5  -4 96836.7 4074.40   4
  -3   5   4 88064.4 4018.16  16
   3   5  -3 47460.2 1177.49  16
  -3   5   3 51777.3 3132.30   4
   3  -5  -3 53145.3 2162.98  15
   3  -5  -3 50711.9 3220.08  14
  -3  -5   3 53848.8 2924.44  14
   3   5  -3 55723.1 3159.77   4
   3   5  -2 185493. 5734.42   4
   3  -5  -2 175144. 5657.99  14
  -3   5   2 185448. 5724.87   4
   3   5  -2 181339. 2993.33  16
  -3  -5   2 167245. 5057.73  14
   3   5  -1 268489. 6918.91   4
  -3  -5   1 241480. 6030.78  14
   3   5  -1 272845. 4652.02  16
  -3   5   1 258239. 6618.07   4
   3  -5  -1 243854. 6432.03  14
  -3  -5   0 165582. 4593.88   3
   3  -5   0 165243. 5254.65  14
  -3  -5   0 171710. 4762.31  15
   3   5   0 179242. 4517.61  16
  -3  -5   0 164922. 5140.51  14
  -3   5   0 178540. 5561.84   4
  -3   5  -1 1403.79 568.024   4
  -3  -5  -1 1101.89 481.594  15
   3  -5   1 566.703 403.667  14
  -3  -5  -1 1550.97 515.409   3
   3   5   1 1315.61 490.465  16
  -3   5  -2 649.511 363.308   4
  -3  -5  -2 1125.66 463.321  15
  -3   5  -2 809.348 496.970   2
   3  -5   2 1249.85 580.193  14
   3   5   2 1160.01 501.318  16
   3  -5   3 134226. 5446.75  14
  -3   5  -3 125731. 5319.09   2
  -3  -5  -3 145374. 5248.14  15
   3   5   3 135381. 5571.08  16
  -3   5  -3 139287. 5041.54   4
  -3   5  -4 129260. 4877.44   4
   3  -5   4 122127. 5632.06  14
   3   5   4 116744. 5659.46  16
  -3   5  -4 115729. 5449.38   2
  -3  -5  -4 122115. 5189.76  15
   3  -5   5 62441.7 4363.48  14
  -3   5  -5 53164.8 3928.43   2
  -3  -5  -5 64106.9 4048.38  15
   3   5   5 57760.0 4323.73  16
  -3   5  -5 67346.6 3451.55   4
   3  -5   6 115.016 595.958  14
   3   5   6 314.671 483.343  16
  -3  -5  -6 240.248 255.655  15
  -3   5  -6 150.509 437.009   2
   3  -5   7 115433. 6828.90  14
  -3   5  -7 100097. 6085.64   2
   3   5   7 102856. 6725.63  16
  -3  -5  -7 104143. 3210.51  17
  -3   5  -7 105950. 2852.75  10
  -3  -5  -7 103424. 5943.43  15
   3   5   8 30738.8 3860.71  16
  -3   5  -8 32803.9 3661.32   2
   3  -5   8 40609.9 4260.80  14
  -3  -5  -8 35427.3 1994.19  17
  -3  -5  -8 31433.4 3487.60  15
  -3   5  -8 35016.1 1724.28  10
   3   5   9 31438.0 4079.90  16
   3  -5   9 33541.8 4036.44  14
  -3   5  -9 31722.6 1717.42  10
  -3  -5  -9 28879.8 3501.58  15
  -3   5  -9 30203.1 3579.50   2
  -3  -5  -9 31490.4 1994.14  17
  -3   5  -9 30823.3 2145.65  13
   3   5  10 452.519 1112.98  16
   3  -5  10 3711.51 1588.00  14
  -3  -5 -10 4323.80 809.189  17
  -3   5 -10 4321.69 920.651  13
  -3   5 -10 3902.49 626.624  10
  -3   5 -11 30022.2 1720.02  10
  -3  -5 -11 32968.0 2143.30  17
  -3   5 -11 33575.5 2369.99  13
  -3  -5 -12 26636.0 1895.03  17
  -3   5 -12 25241.3 1554.16  10
   3  -5  12 27306.7 1846.70   7
  -3   5 -12 28426.5 2133.10  13
   3  -5  13 50296.6 2284.80   7
  -3  -5 -13 49246.2 2397.28  17
  -3   5 -13 51339.8 2625.26  13
  -3   5 -14 16551.5 1284.30  13
   3  -5  14 16632.9 1123.82   7
  -3  -5 -14 17569.6 1253.27  17
  -3  -5 -14 16013.4 1002.95  10
  -3  -5 -15 201.660 85.9459  10
  -3   5 -15-179.778 181.010  13
   3   7 -17 329.354 204.898  13
   3   7 -16 13319.6 1301.08  13
   3  -7 -16 11931.6 943.572  17
   3   7 -15 535.803 310.051  13
   3  -7 -15 387.406 277.221  17
   3  -7 -14 81087.7 3087.50  17
   3   7 -14 80432.2 3801.25  13
   3   7 -13 2994.59 876.022  13
   3  -7 -13 1306.89 326.529  17
   3   7 -12 10870.1 1053.87  10
  -3  -7  12 13925.6 2768.06  14
   3  -7 -12 12066.8 1230.73  17
   3   7 -12 11070.4 1521.97  13
   3  -7 -12 11184.2 977.960   5
  -3   7  12 8609.93 2040.36  16
   3   7 -11 882.765 296.212  10
   3   7 -11 493.140 516.761  13
  -3  -7  11 1184.87 320.290  14
   3  -7 -11 1091.98 346.064  17
  -3   7  11 466.830 1190.21  16
  -3  -7  10 212449. 10164.3  14
   3  -7 -10 204281. 4724.26  17
   3   7 -10 203793. 5740.69  13
   3   7 -10 200011. 9054.57   2
   3   7 -10 204328. 4270.43  10
  -3   7  10 181981. 9156.43  16
   3  -7  -9 2958.07 544.673  17
   3   7  -9 3848.17 1187.68   2
  -3   7   9 2586.77 964.976  16
   3  -7  -9 3021.10 643.178   9
   3   7  -9 3861.11 551.758  10
  -3  -7   9 3290.65 1258.39  14
   3   7  -9 4372.84 805.606  13
  -3   7   8 3420.80 1281.48  16
   3   7  -8 5859.27 1531.25   2
  -3  -7   8 5575.23 1407.08  14
   3  -7  -7 2668.03 822.316  15
  -3   7   7 3419.62 1048.37  16
   3   7  -7 3717.46 1193.37   2
  -3  -7   7 3351.09 1085.18  14
   3  -7  -6 243197. 6490.72  15
  -3   7   6 226375. 8038.45  16
   3   7  -6 228586. 8012.03   2
   3   7  -5 4981.24 1179.11   2
  -3  -7   5 5412.91 1238.76  14
   3  -7  -5 4892.81 1200.97   3
   3  -7  -5 5431.52 968.734  15
  -3   7   5 3408.24 910.261  16
  -3   7   5 4133.73 1037.67   4
   3   7  -5 6767.79 1357.59   4
   3   7  -4 119702. 5586.61   4
   3  -7  -4 96344.3 5048.11   3
   3  -7  -4 109273. 3854.58  15
  -3  -7   4 102981. 5104.85  14
  -3   7   4 110136. 4938.68  16
  -3   7   4 107299. 5194.58   4
  -3   7   3 1429.15 556.781  16
   3  -7  -3 3346.57 1116.07  14
   3  -7  -3 2123.72 777.492   3
   3  -7  -3 2413.14 507.603  15
  -3   7   3 1772.93 671.314   4
   3   7  -3 4497.53 1133.18   4
  -3  -7   3 2319.70 814.728  14
  -3   7   2 226387. 7558.46   4
   3   7  -2 245585. 8149.13   4
  -3  -7   2 228094. 7336.85  14
   3  -7  -2 211013. 7524.58  14
   3   7  -2 242469. 4325.88  16
  -3   7   1 9313.13 1551.91   4
  -3  -7   1 10985.4 1709.02  14
   3  -7  -1 11321.4 1735.83  14
   3   7  -1 12127.3 1174.85  16
   3   7   0 171344. 5114.24  16
  -3  -7   0 156195. 5384.37  15
   3  -7   0 149621. 6142.26  14
  -3  -7   0 145493. 5181.90   3
  -3   7   0 168529. 6405.47   4
  -3  -7   0 149120. 5987.19  14
  -3   7  -1 14518.4 1926.98   4
   3   7   1 15762.6 1735.43  16
  -3  -7  -1 12771.6 1817.02  14
   3  -7   1 12657.5 1845.16  14
  -3  -7  -1 13285.7 1600.17  15
  -3  -7  -1 14366.8 1632.64   3
  -3   7  -2 133209. 5756.25   4
  -3  -7  -2 136333. 5316.13  15
   3   7   2 129028. 5527.27  16
   3  -7   2 125827. 5877.59  14
  -3   7  -2 127575. 5815.80   2
   3  -7   3 2126.65 865.899  14
   3   7   3 2694.96 910.749  16
  -3  -7  -3 669.979 501.918  15
  -3   7  -3 1020.09 561.091   4
  -3   7  -3 1487.13 696.006   2
  -3   7  -4 325349. 10217.0   2
  -3  -7  -4 342083. 9413.82  15
   3   7   4 317565. 10216.4  16
  -3   7  -4 351057. 9381.92   4
   3  -7   4 333957. 10746.0  14
  -3  -7  -5 7142.78 1498.78  15
   3  -7   5 8901.64 1963.15  14
  -3   7  -5 7960.57 1676.18   2
   3   7   5 10210.7 2027.13  16
  -3   7  -5 8742.80 1438.23   4
  -3   7  -6 49009.1 4325.27   2
   3   7   6 51090.0 4726.33  16
   3  -7   6 57649.7 5082.69  14
  -3  -7  -6 55039.5 2383.86  17
  -3  -7  -6 51585.2 4099.44  15
   3  -7   7 1860.18 939.473  14
  -3   7  -7 1123.56 311.977  10
  -3   7  -7 1608.65 862.131   2
  -3  -7  -7 1054.04 341.173  17
  -3  -7  -7 922.583 385.861  15
   3   7   7 2184.50 1083.61  16
   3  -7   7 974.493 335.309   7
  -3   7  -8 176937. 5007.75  13
   3  -7   8 185911. 9917.43  14
  -3   7  -8 160943. 8468.57   2
  -3  -7  -8 176227. 8166.16  15
   3   7   8 154565. 9023.32  16
   3  -7   8 178364. 4525.95   7
  -3  -7  -8 178319. 4759.43  17
   3  -7   9 2228.99 1150.91  14
  -3  -7  -9 1668.92 537.836  17
   3  -7   9 1728.22 533.318   7
  -3   7  -9 447.862 381.888  13
   3   7   9 2321.53 1509.82  16
  -3  -7 -10 16803.8 1513.29  17
  -3   7 -10 17649.3 1711.43  13
   3  -7  10 18379.8 1521.25   7
   3  -7  11-49.3524 242.336   7
  -3  -7 -11-256.157 336.875  17
  -3   7 -11 127.847 391.354  13
  -3   7 -12 87646.3 3588.36  13
   3  -7  12 80138.3 2786.44   7
  -3  -7 -12 88984.0 3217.23  17
  -3  -7 -13 174.426 214.491  17
  -3   7 -13 296.906 316.811  13
  -3  -7 -14 23638.2 1237.63  17
  -3  -7 -14 20532.8 948.910  10
  -3   7 -14 23137.2 1433.55  13
   3   9 -17 458.809 234.145  13
   3   9 -16 1466.06 421.091  13
   3  -9 -15 71731.1 2282.32  17
   3   9 -15 67347.7 2890.64  13
   3  -9 -14 30302.9 1711.96  17
   3   9 -14 31377.5 2158.17  13
   3  -9 -13 14465.8 1288.61  17
   3   9 -13 15121.4 1603.57  13
   3  -9 -12 9636.48 1094.71  17
   3   9 -12 10143.7 1385.33  13
   3  -9 -12 8431.43 834.865   5
   3  -9 -11 94309.8 3421.74  17
   3   9 -11 92366.2 3959.71  13
  -3  -9  11 90919.0 7139.31  14
  -3   9  11 85174.6 6512.49  16
   3  -9 -10 42250.3 2269.33  17
  -3  -9  10 36984.6 4441.07  14
  -3   9  10 41200.1 4469.49  16
   3   9 -10 42760.7 2639.05  13
   3  -9  -9 32784.8 2114.68   9
  -3  -9   9 36088.5 4325.19  14
  -3   9   9 36744.0 4070.95  16
   3  -9  -9 40067.4 2156.11  17
   3   9  -9 37672.5 2350.42  13
   3   9  -9 38146.0 4120.67   2
   3  -9  -8 520.883 364.868   9
  -3  -9   8-305.795 1104.98  14
   3   9  -8 154.585 276.060  13
  -3   9   8 305.089 303.382  16
   3   9  -8-404.252 489.723   2
   3  -9  -8-74.2314 198.005  17
   3  -9  -7 22954.0 1443.59  17
   3  -9  -7 21528.6 1502.77   9
   3   9  -7 24217.1 3032.74   2
  -3   9   7 22603.2 2879.17  16
  -3  -9   7 26332.8 3322.50  14
  -3   9   6 24714.5 2869.35  16
  -3  -9   6 20067.1 2727.13  14
   3   9  -6 23641.8 2946.16   2
  -3  -9   5 213630. 8783.39  14
   3  -9  -5 214535. 8491.24   3
  -3   9   5 227032. 8116.33  16
   3   9  -4 12003.6 1989.44   2
  -3   9   4 8932.02 1721.15   4
   3  -9  -4 9335.59 1698.49   3
  -3   9   4 10566.0 1655.49  16
  -3  -9   4 8015.70 1700.24  14
   3  -9  -4 11089.5 1428.08  15
  -3   9   3 28812.4 2460.36  16
   3  -9  -3 33031.0 2393.91  15
   3  -9  -3 33252.1 3565.55  14
   3  -9  -3 29060.8 3230.04   3
  -3  -9   3 33067.6 3408.13  14
  -3   9   3 33839.4 3292.73   4
  -3  -9   2 76592.9 5121.08  14
   3  -9  -2 73132.8 5177.85  14
   3  -9  -2 73660.6 3763.76  15
  -3   9   2 76605.8 3882.28  16
  -3   9   2 72456.3 4826.50   4
  -3   9   1 243195. 6596.88  16
   3  -9  -1 227321. 8989.75  14
  -3  -9   1 221537. 7687.62   3
  -3  -9   1 237170. 8977.27  14
  -3  -9   1 252049. 8279.98  15
  -3   9   1 236340. 8647.74   4
  -3  -9   0 34771.0 2948.10  15
  -3  -9   0 32437.3 3318.84  14
   3  -9   0 32040.6 3402.92  14
  -3  -9   0 28964.0 2671.12   3
   3   9   0 33367.8 2484.46  16
  -3   9   0 34178.1 3288.34   4
  -3  -9  -1 7148.62 1327.65  15
   3  -9   1 6853.41 1577.10  14
   3   9   1 6184.87 1186.56  16
  -3   9  -1 8332.84 1635.79   4
  -3  -9  -1 7308.56 1335.03   3
  -3  -9  -2 1918.91 760.346  15
  -3   9  -2 1245.12 638.757   2
  -3   9  -2 1481.83 688.397   4
   3   9   2 1054.74 432.490  16
   3  -9   2 1179.56 808.568  14
  -3   9  -3 128460. 6326.76   4
   3   9   3 127803. 6267.31  16
  -3  -9  -3 128751. 5906.05  15
   3  -9   3 122221. 6939.05  14
  -3   9  -3 118464. 6633.64   2
  -3  -9  -4 59681.8 2369.28  17
  -3   9  -4 64241.0 5010.12   2
   3  -9   4 61733.5 5169.87  14
  -3  -9  -4 66257.9 4375.94  15
   3   9   4 59038.3 4565.39  16
  -3   9  -4 67220.1 4509.85   4
  -3   9  -5 83501.8 2880.03  13
   3   9   5 64109.4 2440.11  12
  -3   9  -5 78096.1 4747.55   4
   3   9   5 72679.4 5422.39  16
   3  -9   5 78647.8 6161.92  14
  -3  -9  -5 78252.3 4919.73  15
  -3   9  -5 67071.0 5332.54   2
  -3  -9  -5 71018.2 2747.23  17
  -3  -9  -6 19646.2 1522.23  17
  -3   9  -6 21784.7 1589.71  13
   3  -9   6 21738.5 3401.12  14
   3   9   6 21089.8 3105.31  16
   3   9   6 19417.2 1286.57  11
  -3   9  -6 24185.6 3299.05   2
  -3   9  -7 169962. 4697.48  13
   3   9   7 162196. 8909.34  16
  -3  -9  -7 173426. 4682.48  17
   3   9   8 11110.4 2158.49  16
   3  -9   8 12185.0 2631.03  14
  -3   9  -8 15804.5 1520.06  13
  -3  -9  -8 13766.9 1347.39  17
  -3   9  -9 56850.2 2911.50  13
  -3  -9  -9 57917.9 2751.44  17
  -3  -9 -10 735.443 330.039  17
  -3   9 -10 947.575 318.079  13
  -3   9 -11 13368.7 1341.77  13
  -3  -9 -11 13706.0 1235.73  17
  -3  -9 -12 13168.3 1094.22  17
  -3   9 -12 13184.3 1243.46  13
  -3   9 -13 74153.0 2623.04  13
  -3  -9 -13 70165.2 2179.65  17
  -3   9 -14 4638.24 532.471  13
   3  11 -15 69694.7 2359.56  13
   3  11 -14 15769.1 924.909  12
   3  11 -14 14675.3 1260.19  13
   3 -11 -14 14169.3 955.496  17
   3 -11 -13 20715.8 1328.57  17
   3  11 -13 19607.3 1564.17  13
   3 -11 -12 1658.50 305.628   5
   3  11 -12 1578.73 541.707  13
   3 -11 -12 1748.61 425.528  17
   3  11 -11 84567.4 3491.96  13
   3 -11 -11 84052.6 3110.02  17
   3 -11 -10 15757.6 1382.88  17
   3  11 -10 15288.6 1499.04  13
  -3 -11   9 68004.0 6186.81  14
   3 -11  -9 63691.1 2799.21  17
   3  11  -9 57065.2 2753.71  13
  -3  11   9 60476.3 5047.84  16
   3 -11  -8 12591.9 1232.49  17
   3 -11  -8 10538.0 1197.64   9
   3  11  -8 11606.6 1155.75  13
  -3  11   8 10714.1 2123.46  16
  -3 -11   8 11544.2 2398.23  14
   3 -11  -7 10331.8 1075.92  17
  -3  11   7 12044.0 2032.46  16
   3 -11  -7 10100.4 1092.17   9
  -3 -11   7 11075.7 2397.30  14
   3  11  -7 9015.05 1931.66   2
  -3 -11   6 17923.6 2953.67  14
   3  11  -6 20541.7 2982.04   2
  -3  11   6 17142.9 1136.89  12
   3 -11  -6 18987.7 1456.53   9
  -3  11   6 17380.4 2429.95  16
   3 -11  -6 18734.3 1401.08  17
   3  11  -5 271593. 4997.39  12
   3 -11  -5 289018. 5403.33  17
   3 -11  -5 271968. 5195.91   9
  -3  11   5 274472. 8989.96  16
  -3 -11   5 280355. 11337.6  14
   3 -11  -5 291207. 10895.5   3
  -3  11   5 272462. 4516.24  12
  -3 -11   4 5019.34 1615.52  14
  -3  11   4 3961.61 530.689  12
   3 -11  -4 3178.71 1158.84   3
   3  11  -4 2484.03 874.122   2
   3 -11  -4 3514.02 531.223   9
   3  11  -4 4467.37 632.884  12
  -3  11   4 4154.61 999.166  16
  -3  11   3 10349.3 1964.59   4
   3  11  -3 11465.4 1044.91  12
  -3 -11   3 10144.2 2156.67  14
   3 -11  -3 9124.69 2016.02   3
  -3  11   3 11001.2 953.755  12
   3  11  -2 42627.7 2010.00  12
  -3  11   2 35225.0 3649.49   4
   3 -11  -2 36923.8 4174.87  14
   3 -11  -2 34885.2 4043.73   3
  -3  11   2 44057.0 1981.77  12
  -3 -11   2 45806.4 4075.66  15
  -3 -11   2 42421.0 4421.00  14
  -3 -11   1 86752.2 5340.85  15
   3  11  -1 89837.7 2967.66  12
  -3 -11   1 77166.2 6002.24  14
  -3  11   1 81421.5 5498.98   4
   3 -11  -1 74617.1 5891.48  14
  -3  11   1 90863.2 2832.68  12
   3 -11  -1 92302.7 4924.39  15
   3 -11   0 17628.1 2841.86  14
  -3 -11   0 19278.6 2956.41  14
  -3  11   0 18263.3 2653.48   4
  -3 -11   0 20596.2 2534.28  15
   3  11   0 19834.0 1378.59  12
  -3  11   0 19986.9 1342.01  12
   3  11   1 15304.6 1171.24  12
  -3  11  -1 16129.2 2482.39   4
   3 -11   1 14683.5 2630.01  14
  -3 -11  -1 15916.4 2202.76  15
   3  11   2 21795.2 1419.50  12
  -3 -11  -2 21467.7 1538.77  17
  -3  11  -2 20322.9 2682.02   4
  -3  11  -2 25952.9 3369.01   2
  -3 -11  -2 19717.1 2409.06  15
   3 -11   2 19715.2 3016.88  14
  -3  11  -3 64593.7 5401.45   2
  -3 -11  -3 59314.6 4187.30  15
  -3 -11  -3 55975.1 2474.87  17
   3  11   3 59428.8 2392.84  12
  -3  11  -3 63464.9 4793.29   4
   3 -11   3 61845.8 5506.75  14
  -3  11  -4 37440.7 3583.53   4
  -3 -11  -4 36925.6 2051.45  17
   3 -11   4 35027.8 4289.46  14
  -3  11  -4 36488.3 4133.79   2
   3  11   4 37890.0 1958.47  12
   3 -11   5 47882.8 5178.39  14
  -3 -11  -5 46619.7 2358.19  17
   3  11   5 42903.5 2132.34  12
  -3  11  -5 44961.5 2161.55  13
  -3 -11  -6 1443.93 479.089  17
  -3  11  -6 1677.69 502.521  13
   3  11   6 1443.03 389.491  11
   3 -11   6 1832.12 713.978  14
  -3  11  -7 71691.6 2989.91  13
  -3 -11  -7 69627.3 3003.24  17
  -3 -11  -8 11626.4 1221.02  17
  -3  11  -8 12220.4 1298.19  13
  -3  11  -9 34534.1 2074.94  13
  -3 -11  -9 31093.8 1900.67  17
  -3 -11 -10 5748.75 772.033  17
  -3  11 -10 5996.87 840.485  13
  -3 -11 -11 4407.29 607.106  17
  -3  11 -11 3999.87 643.140  13
  -3  11 -12 17100.2 1162.74  13
  -3 -11 -12 18392.5 1065.76  17
  -3  11 -13 56832.8 1725.52  13
   3  13 -14 69451.5 1402.41  12
   3  13 -14 64028.4 1737.64  13
   3  13 -13 7431.25 730.843  13
   3  13 -13 8402.64 634.209  12
   3 -13 -12 2379.98 398.991  17
   3  13 -12 3268.86 465.303  12
   3  13 -12 2574.75 462.085  13
   3  13 -11 2864.59 491.019  12
   3 -13 -11 2914.67 545.917  17
   3  13 -11 2017.22 463.356  13
   3  13 -10 101929. 3241.35  13
   3 -13 -10 106234. 3304.80  17
   3 -13  -9 325.826 183.593  17
   3  13  -9 502.240 253.063  12
   3  13  -8 1470.23 472.277  12
   3 -13  -8 2099.89 839.608  17
   3 -13  -7 5858.46 871.842  17
  -3  13   7 5021.85 635.297  12
   3 -13  -7 6514.94 926.238   9
   3  13  -7 6373.05 814.558  12
   3 -13  -6 120928. 3769.50  17
   3  13  -6 114818. 3412.28  12
  -3 -13   6 117200. 7844.65  14
  -3  13   6 107899. 3010.00  12
   3 -13  -6 113616. 3588.71   9
  -3  13   5 15313.1 1142.24  12
   3  13  -5 16498.5 1296.43  12
   3 -13  -5 17650.0 1455.52  17
  -3 -13   5 15885.2 2828.00  14
   3 -13  -5 15916.8 1272.43   9
  -3 -13   4 39115.9 4087.00  15
  -3 -13   4 38246.3 4534.81  14
   3  13  -4 40614.0 2072.81  12
   3 -13  -4 37631.1 2136.40  17
  -3  13   4 38072.3 1843.21  12
  -3 -13   3 7897.15 1880.69  15
  -3  13   3 5811.29 734.532  12
  -3 -13   3 8267.07 2275.28  14
   3  13  -3 6251.13 861.618  12
  -3  13   2 43043.2 2067.51  12
  -3 -13   2 39738.5 4750.98  14
  -3 -13   2 45772.1 4102.62  15
   3  13  -2 43101.7 2194.63  12
  -3  13   1 3405.51 584.973  12
  -3 -13   1 3102.65 905.856  15
   3  13  -1 3947.02 690.186  12
   3 -13  -1 640.270 424.061  14
  -3 -13   1 3757.79 1259.85  14
   3  13   0 80774.1 2993.99  12
  -3  13   0 79428.5 2875.95  12
   3  13   1 2863.71 591.982  12
   3 -13   1 2783.45 1178.11  14
  -3  13  -1 3276.80 584.000  12
  -3 -13  -1 3584.99 702.294  17
  -3  13  -2 28162.9 1681.26  12
  -3 -13  -2 29842.9 1978.92  17
   3 -13   2 25369.7 3693.37  14
   3  13   2 29412.0 1790.36  12
  -3 -13  -3 10559.9 1156.61  17
   3 -13   3 11924.6 2410.15  14
  -3  13  -3 11452.4 1081.45  12
   3  13   3 10605.1 1102.32  12
   3  13   4 96334.2 3275.03  12
  -3 -13  -4 100084. 3628.08  17
  -3  13  -4 94753.0 3090.47  12
   3  13   5 1927.21 449.007  11
  -3 -13  -5 2184.15 512.858  17
  -3 -13  -6 33.9764 298.584  17
   3  13   6 297.504 136.761  11
  -3  13  -7 5787.42 762.203  13
  -3 -13  -7 5941.55 863.192  17
  -3 -13  -8 45723.8 2212.70  17
  -3  13  -8 44903.9 2046.23  13
  -3  13  -9 3849.49 572.879  12
  -3 -13  -9 3484.07 534.932  17
  -3  13  -9 4320.40 618.844  13
  -3  13 -10 20189.5 1186.90  13
  -3 -13 -10 21008.8 1221.70  17
  -3  13 -10 21494.7 1108.18  12
  -3  13 -11 314.836 92.0974  12
  -3 -13 -11 583.166 178.465  17
  -3  13 -11 836.287 206.568  13
   3  15 -12 1443.56 238.249  12
   3  15 -11 14742.5 885.632  12
   3 -15 -11 12677.5 782.024  17
   3 -15 -10 54500.6 1906.01  17
   3  15 -10 60686.8 1992.84  12
   3  15  -9 35092.0 1643.58  12
   3 -15  -9 32428.8 1622.84  17
   3 -15  -8-35.0407 285.324  17
   3  15  -8 469.895 272.167  12
   3 -15  -7 4396.36 687.445  17
   3  15  -7 4968.04 690.123  12
   3 -15  -6 50760.9 2366.11  17
   3  15  -6 51696.7 2235.83  12
   3 -15  -5 31732.2 1912.27  17
   3  15  -5 30387.9 1734.98  12
  -3  15   5 28501.5 1507.23  12
   3  15  -4 25453.8 1614.87  12
  -3  15   4 25130.8 1462.80  12
   3 -15  -4 27836.2 1807.34  17
   3 -15  -3 5890.79 869.595  17
   3  15  -3 5267.68 767.620  12
  -3  15   3 4439.76 638.940  12
   3  15  -2 62831.7 2570.37  12
  -3  15   2 58518.0 2330.40  12
  -3  15   1 53547.8 2270.06  12
   3  15  -1 55777.9 2438.47  12
  -3  15   0 37364.0 1910.89  12
   3  15   0 37379.9 2015.58  12
  -3 -15   0 39379.4 2349.22  17
  -3 -15  -1 10907.4 1260.26  17
   3  15   1 10247.8 1036.53  12
  -3  15  -1 10082.7 995.240  12
  -3 -15  -2 12094.4 1283.62  17
  -3  15  -2 11626.2 1077.36  12
   3  15   2 10476.6 1061.59  12
  -3  15  -3 35080.4 1816.87  12
  -3 -15  -3 35523.5 2145.96  17
   3  15   3 32788.3 1854.30  12
   3  15   4 59396.5 2288.23  11
  -3  15  -4 58528.7 2297.44  12
  -3 -15  -4 62352.9 2791.26  17
  -3  15  -5 14075.3 1097.78  12
  -3 -15  -5 14629.5 1318.03  17
   3  15   5 15127.6 1075.41  11
  -3  15  -6 14724.3 1080.33  12
  -3 -15  -6 15366.6 1276.69  17
  -3  15  -7 25375.8 1317.78  12
  -3 -15  -7 24550.0 1469.87  17
  -3 -15  -8 58185.1 2039.12  17
  -3  15  -8 59216.0 1820.56  12
  -3 -15  -9 24994.4 1126.30  17
  -3  15  -9 27456.3 1080.80  12
  -3  15 -10 1120.22 178.133  12
   3  17 -10 141.936 100.995  12
   3  17  -9 21436.7 940.714  12
   3  17  -8 5608.85 544.039  12
   3 -17  -8 4397.12 471.871  17
   3  17  -7 15992.4 978.186  12
   3 -17  -7 14965.4 974.698  17
   3  17  -6 4640.55 561.557  12
   3 -17  -6 4429.47 564.114  17
   3 -17  -5 111001. 2978.83  17
   3  17  -5 107993. 2741.99  12
   3 -17  -4 2456.57 512.370  17
   3  17  -4 2226.94 403.358  12
  -3  17   4 2122.22 359.173  12
  -3  17   3 9786.06 792.699  12
   3  17  -3 10014.0 884.182  12
   3 -17  -3 10553.2 972.248  17
  -3 -17   3 11032.5 1086.06  17
   3 -17  -2-107.747 225.040  17
   3  17  -2-233.375 209.746  12
  -3 -17   2 5.66741 227.774  17
  -3  17   2 162.894 137.048  12
   3 -17  -1 81671.4 2778.50  17
   3  17  -1 79510.3 2509.56  12
  -3  17   1 77601.3 2320.20  12
  -3  17   0 1239.08 306.258  12
  -3 -17   0 1351.58 375.126  17
   3  17   0 1029.13 284.100  12
   3 -17   0 1878.22 458.482  17
  -3 -17  -1 3105.70 580.234  17
   3  17   1 2211.19 442.666  12
  -3  17  -1 2420.91 409.879  12
  -3 -17  -2 5634.75 764.530  17
  -3  17  -2 5453.48 611.499  12
   3  17   2 5713.88 692.192  12
   3  17   3 76885.8 2179.08  11
  -3  17  -3 78146.1 2237.81  12
  -3  17  -4 660.088 201.697  12
  -3 -17  -4 514.133 231.909  17
  -3  17  -5 39319.5 1439.23  12
  -3 -17  -5 40798.7 1712.60  17
  -3 -17  -6 2289.65 369.227  17
  -3  17  -6 2526.59 339.559  12
  -3 -17  -7 72055.8 1673.08  17
  -3  17  -7 72526.4 1531.21  12
  -3 -19   6 44962.3 1324.80  17
   3  19  -6 39678.7 1042.51  12
  -3 -19   5 19593.6 951.727  17
   3  19  -5 17801.8 769.055  12
  -3 -19   4 12711.5 803.449  17
   3  19  -4 11415.3 649.727  12
   3 -19  -4 11401.5 650.737  17
   3 -19  -3 900.888 209.931  17
  -3 -19   3 382.251 168.954  17
   3  19  -3 627.580 164.041  12
  -3 -19   2 25771.6 1195.93  17
   3  19  -2 23867.8 985.863  12
   3 -19  -2 24548.6 1063.60  17
   3 -19  -1 16440.5 887.703  17
  -3 -19   1 17334.2 983.512  17
  -3  19   1 15612.3 690.345  12
   3  19  -1 15133.0 783.794  12
  -3  19   0 36813.6 1077.79  12
  -3 -19   0 40721.9 1481.23  17
   3 -19   0 39190.3 1363.25  17
   3 -19   1 862.320 191.536  17
  -3  19  -1 1069.75 190.068  12
   3  19   1 1090.14 191.595  11
  -3 -19  -1 928.688 213.530  17
  -3 -19  -2 13448.4 767.464  17
  -3  19  -2 13250.1 608.401  12
   3 -19   3 15386.5 750.040  17
  -3 -19  -3 15521.7 750.354  17
   4   0 -19-21.4217 116.138  10
   4   0 -18 22013.1 1247.59  10
   4   0 -17 154.807 207.177  10
   4   0 -16 142908. 3810.87  10
   4   0 -15 321.650 276.979  17
  -4   0  14-729.496 608.847  14
   4   0 -14 404.829 354.572  17
  -4   0  14 450.316 872.534  16
   4   0 -14 374.977 320.487  13
   4   0 -13 420.926 265.966  17
  -4   0  13 511.419 731.531  16
   4   0 -13 419.044 413.583  13
  -4   0  12 277075. 10336.8  16
   4   0 -12 301887. 5929.04  13
   4   0 -12 288519. 5301.98  17
  -4   0  11 28.3628 350.625  16
   4   0 -11 366.063 382.149   2
   4   0 -10 3551.30 1109.42   2
  -4   0  10 4990.72 1146.07  16
  -4   0   9 129.047 418.407  16
   4   0  -9-29.8028 439.462   2
   4   0  -8 323960. 6952.57   1
   4   0  -8 325609. 8195.46   2
  -4   0   8 318310. 7806.50  16
  -4   0   7-2.32848 355.953  16
   4   0  -7 204.700 266.426   2
   4   0  -7-57.6875 196.734   1
   4   0  -6 686656. 8423.93   1
  -4   0   6 706505. 9103.23  16
   4   0  -5-84.6203 234.414   2
  -4   0   5 99.1788 175.002  16
   4   0  -5 34.7832 173.674   1
  -4   0   4 369281. 2646.39   4
  -4   0   4 357656. 5045.72  16
   4   0  -4 370454. 5100.26   1
   4   0  -3 446.597 212.083   3
   4   0  -3 107.972 88.4231   2
  -4   0   3 127.152 93.2973   2
   4   0  -3 232.948 181.507   1
  -4   0   2 493960. 3663.81  15
   4   0  -2 471631. 4533.05   1
  -4   0   1 160.870 117.162  15
   4   0  -1 15.8138 82.4854   1
   4   0  -1 135.262 158.771  16
   4   0  -1 121.967 43.4675  14
   4   0  -1 110.417 60.4239   2
  -4   0   1 80.5489 79.8592   2
  -4   0   0 8316.54 728.775  15
   4   0   0 8740.59 830.871  16
   4   0   0 9087.77 407.145   1
  -4   0   0 8202.19 691.802   2
   4   0   1 100.950 249.462  16
  -4   0  -1 219.093 231.281   2
  -4   0  -1-22.9267 185.497  15
   4   0   2 519795. 8648.55  16
  -4   0  -2 498588. 7793.97  15
  -4   0  -2 497265. 7578.45   2
   4   0   3-66.3235 365.539  16
  -4   0  -3-291.226 440.096  15
  -4   0  -3 158.625 258.549   2
  -4   0  -4 16781.4 1821.98  15
   4   0   4 17473.8 1987.52  16
  -4   0  -4 17094.5 1138.77   4
  -4   0  -4 15896.7 1711.41   2
  -4   0  -5-137.622 483.730   2
   4   0   5 396.809 379.787  16
  -4   0  -5 82.1354 197.553   4
  -4   0  -5 332.293 376.072  15
  -4   0  -6 225858. 8198.67  15
   4   0   6 226400. 8389.13  16
  -4   0  -6 222467. 7667.99   2
  -4   0  -7 71.9214 212.564   2
   4   0   7 157.711 402.201  16
  -4   0  -8 28494.3 1650.15  17
   4   0   8 28129.8 3416.95  16
  -4   0  -8 29248.5 3240.36   2
  -4   0  -9 278.197 520.548   2
  -4   0  -9 136.018 244.342  17
   4   0   9-424.267 806.094  16
  -4   0  -9 57.9770 295.974  13
   4   0   9 40.1547 455.268  14
   4   0  10 64138.5 5315.31  14
   4   0  10 59698.2 5492.40  16
  -4   0 -10 62956.9 2598.21  13
  -4   0 -10 60634.0 2791.62  17
  -4   0 -11 5.30334 334.740  17
  -4   0 -11 662.099 303.815  10
  -4   0 -12 103887. 3263.10  10
  -4   0 -12 99385.8 3706.57  17
  -4   0 -13-114.932 156.566  10
  -4   0 -14 31774.2 1545.22  10
   4   0  15 359.927 269.073   7
  -4   0 -15-42.9469 115.812  10
   4  -2 -19 3209.61 392.397  10
   4   2 -18 3363.99 478.439  10
   4  -2 -18 4104.64 549.942  10
  -4  -2  18 3632.39 462.348   7
   4   2 -17 64950.0 2364.32  10
   4   2 -17 60772.5 2447.92  13
   4  -2 -17 68065.5 2470.22  10
   4  -2 -16 37762.2 2111.22  17
   4   2 -16 37067.1 2184.68  13
   4   2 -16 37596.1 1915.09  10
   4  -2 -15 42757.3 2328.96  17
   4   2 -15 42632.6 2060.25  10
   4   2 -15 43848.4 2588.93  13
   4  -2 -14 633.088 246.625  17
  -4   2  14-1442.58 1215.67  16
  -4  -2  14-2509.55 1124.86  14
   4   2 -14 618.742 261.979  10
   4   2 -14 986.531 514.018  13
   4  -2 -13 135520. 3863.76  17
   4   2 -13 147794. 4791.17  13
  -4   2  13 138396. 8165.33  16
  -4  -2  13 145797. 8202.61  14
   4   2 -13 142443. 4061.35  17
   4   2 -13 134888. 3074.07   5
   4   2 -13 124514. 7045.81   2
   4   2 -12 97434.9 3182.60  17
   4  -2 -12 91645.3 2475.21   5
  -4  -2  12 91861.7 5466.57  16
   4   2 -12 88689.9 5671.89   2
  -4  -2  12 105989. 6654.68  14
   4   2 -12 88221.4 2351.72   5
  -4   2  12 88542.5 6238.30  16
   4  -2 -12 90363.3 2927.44  17
   4   2 -12 99477.8 3763.76  13
  -4  -2  11 36978.3 3690.24  14
  -4  -2  11 33273.5 3073.62  16
   4   2 -11 33485.1 3276.06   2
  -4   2  11 36445.2 3725.46  16
   4   2 -10 6486.73 1367.43   2
  -4  -2  10 7575.38 1348.60  16
  -4   2  10 7369.35 1590.48  16
  -4  -2   9 35165.0 2659.36  16
   4  -2  -9 34445.6 2313.06   1
  -4   2   9 32898.0 3053.66  16
   4   2  -9 34201.3 2879.34   2
   4   2  -8 14994.5 1791.53   2
   4  -2  -8 16808.8 1497.65   1
  -4   2   8 15494.4 1927.95  16
  -4  -2   8 17704.5 1717.19  16
   4  -2  -7 421822. 7091.26   1
  -4   2   7 423970. 9011.56  16
   4   2  -7 430182. 8512.28   2
   4  -2  -6 84186.8 3035.29   1
  -4  -2   6 83163.2 2762.69  16
   4  -2  -6 84874.9 3039.74  15
   4   2  -6 83433.3 3356.68   2
  -4   2   6 85954.5 3708.02  16
   4  -2  -5 44408.5 1774.91  15
  -4  -2   5 42070.0 1626.94  16
  -4   2   5 39160.7 1672.45   4
  -4   2   5 45258.7 2462.13  16
   4   2  -5 41069.7 2056.99   2
  -4  -2   4 94903.5 1756.00  16
  -4   2   4 85572.6 2577.63   4
  -4  -2   4 87230.7 2579.94  14
   4  -2  -4 93078.5 1902.28  15
   4  -2  -4 98098.1 3520.09   3
   4   2  -4 87448.9 2544.53   2
   4   2  -3 546718. 5303.51   2
  -4  -2   3 530309. 5592.64  14
  -4   2   3 561973. 6261.56   4
  -4  -2   2 4717.46 490.969  14
   4   2  -2 5663.56 350.502  16
  -4   2   2 4180.22 516.427   4
   4  -2  -2 5029.37 649.820  14
   4   2  -1 3545.46 446.236  16
  -4  -2   1 3583.25 539.979  15
  -4   2   1 3199.28 480.260   4
  -4  -2   1 3226.59 439.492  14
   4  -2  -1 3652.18 518.296  14
   4  -2   0 872.466 299.193  14
  -4   2   0 988.440 312.566   2
  -4  -2   0 838.008 286.995  15
  -4   2   0 903.979 277.689   4
   4   2   0 820.297 323.641  16
   4   2   1 244027. 5314.74  16
  -4   2  -1 238519. 5181.32   2
   4  -2   1 240805. 5150.52  16
  -4  -2  -1 250033. 5080.61  15
   4  -2   1 240537. 4799.09  14
  -4   2  -1 243049. 4307.32   4
  -4   2  -2 561150. 6840.80   4
  -4  -2  -2 551099. 8477.60   2
  -4   2  -2 528736. 8561.85   2
   4  -2   2 551975. 8323.93  14
   4  -2   2 560688. 8976.15  16
  -4  -2  -2 544654. 8397.77  15
  -4  -2  -3 119339. 4398.39  15
  -4   2  -3 114831. 4424.79   2
   4   2   3 107595. 4505.45  16
   4  -2   3 129900. 4891.02  16
   4  -2   3 127712. 4577.96  14
  -4   2  -3 122329. 3347.38   4
  -4  -2  -3 121465. 4442.95   2
  -4   2  -4 15912.9 1253.38   4
  -4  -2  -4 14540.2 1710.57   2
  -4   2  -4 14928.4 1774.25   2
   4  -2   4 15823.8 1956.22  16
   4   2   4 13828.5 1829.39  16
   4  -2   4 16975.4 1903.23  14
  -4  -2  -4 15178.8 1738.89  15
  -4  -2  -5 52497.0 3525.25   2
  -4  -2  -5 54519.0 3639.15  15
   4   2   5 49944.2 3740.32  16
   4  -2   5 58638.4 3946.25  16
   4  -2   5 55736.1 3683.33  14
  -4   2  -5 49024.8 3479.50   2
   4   2   6 41199.7 3730.05  16
   4  -2   6 48745.1 3766.63  14
   4  -2   6 44450.2 3725.56  16
  -4   2  -6 40132.7 3382.63   2
  -4  -2  -6 40671.2 3469.73  15
   4  -2   7 149449. 7332.60  16
  -4  -2  -7 152508. 7331.54  15
  -4   2  -7 142674. 6862.93   2
   4   2   7 136914. 7293.89  16
   4  -2   7 157359. 7280.73  14
   4  -2   8 1050.53 560.248  16
  -4   2  -8 1836.79 376.970  17
  -4  -2  -8 1555.67 371.872  17
   4   2   8 1570.42 1092.71  16
  -4   2  -8 1357.91 752.354   2
   4  -2   8 3153.26 1177.92  14
   4  -2   9 1260.65 959.992  16
   4  -2   9 3835.37 1422.07  14
   4   2   9 1408.78 927.008  16
  -4   2  -9 1849.05 454.446  17
  -4   2  -9 2593.92 1128.08   2
  -4   2  -9 1667.54 402.675  10
  -4  -2  -9 1624.54 418.669  17
  -4   2  -9 1556.45 526.748  13
   4  -2  10 52536.2 5040.67  16
  -4   2 -10 48040.5 2132.13  10
   4   2  10 52142.9 5322.62  16
   4   2  10 52187.2 4786.09  14
   4  -2  10 51906.4 4936.74  14
  -4  -2 -10 50256.4 2590.40  17
  -4   2 -10 50968.8 2652.73  13
  -4   2 -10 48214.6 2483.03  17
  -4  -2 -11 86710.4 3509.63  17
  -4   2 -11 88965.5 2983.98  10
  -4   2 -11 87544.2 3470.34  13
  -4   2 -11 84465.6 3357.27  17
  -4   2 -12 10387.6 1142.32  13
  -4   2 -12 10154.6 994.367  10
  -4  -2 -12 9578.24 1186.30  17
  -4  -2 -13 2157.16 463.239  10
  -4  -2 -13 2105.92 535.563  17
  -4   2 -13 2673.72 523.944  10
  -4   2 -13 2190.22 462.506  13
  -4  -2 -14 24061.4 1278.15  10
  -4   2 -14 27128.1 1418.19  10
   4  -2  14 26668.1 1644.45   7
   4  -2  15 42578.8 1623.10   7
  -4  -2 -15 39698.2 1270.26  10
   4  -4 -19 4497.74 375.489  10
   4   4 -18 314.171 242.814  13
   4  -4 -18 56.2292 135.129  10
   4   4 -17 61595.4 2686.47  13
   4   4 -17 61071.8 2163.08  10
   4  -4 -17 62619.4 2294.76  17
   4  -4 -16 4704.95 701.475  17
   4   4 -16 3766.10 599.462  10
   4   4 -16 5237.08 947.877  13
   4   4 -15 39106.4 1940.81  10
   4   4 -15 46056.0 2858.82  13
   4  -4 -15 43293.7 2294.81  17
   4   4 -14 2096.50 430.013   5
   4  -4 -14 1310.88 420.054  17
   4   4 -14 1126.10 340.372  10
   4   4 -14 1011.64 399.218  13
  -4  -4  13 131145. 8047.54  14
   4   4 -13 125791. 3402.69  10
  -4   4  13 116129. 7820.89  16
   4   4 -13 120239. 2982.52   5
   4   4 -13 128638. 4839.34  13
   4  -4 -13 122465. 3741.93  17
   4  -4 -12 18523.5 1381.00  17
   4   4 -12 16626.6 1191.08  10
  -4  -4  12 18337.6 2886.19  14
  -4   4  12 19761.9 3089.36  16
   4   4 -12 16614.6 1086.26   5
   4  -4 -12 16515.0 1133.50   5
   4   4 -12 20809.9 1892.17  13
   4   4 -12 14961.0 2427.98   2
   4   4 -11 55721.8 4413.04   2
  -4  -4  11 63802.7 5105.71  14
   4   4 -11 60701.0 2118.64  10
   4  -4 -11 57622.8 2258.84  17
   4   4 -11 64501.6 3140.62  13
  -4   4  11 57588.5 4993.27  16
  -4   4  10 4080.16 1235.57  16
   4   4 -10 2849.91 906.700   2
  -4  -4  10 3571.59 1174.48  14
   4  -4  -9 25300.2 2446.05  15
  -4  -4   9 26425.0 2099.44  16
   4  -4  -9 23904.5 2128.24   1
   4   4  -9 23576.9 2519.37   2
  -4  -4   9 26059.2 2854.94  14
  -4   4   9 22019.8 2726.24  16
   4   4  -8 13154.6 1773.00   2
   4  -4  -8 17124.8 1789.63  15
   4  -4  -8 14548.5 1580.26   1
  -4   4   8 12662.3 1930.37  16
  -4  -4   8 14241.2 1942.13  14
  -4  -4   8 16447.7 1482.20  16
   4  -4  -7 288303. 6530.41  15
  -4  -4   7 280359. 7686.16  14
   4   4  -7 276820. 7365.86   2
  -4   4   7 268044. 7991.17  16
  -4  -4   7 282594. 5268.81  16
  -4   4   6 558.458 247.915   4
   4   4  -6 711.359 450.578   2
  -4  -4   6 430.760 210.348  16
  -4  -4   6 689.700 433.773  14
   4  -4  -6 637.939 281.605  15
  -4   4   6 373.522 378.981  16
  -4  -4   5 30091.3 2101.73  14
  -4   4   5 33100.9 2443.71  16
   4   4  -5 31427.6 2068.85   2
  -4   4   5 31743.0 2140.06   4
   4  -4  -5 36517.0 1701.82  15
   4  -4  -5 32372.6 2570.85   3
   4  -4  -4 36934.2 1489.48  15
   4   4  -4 33498.3 1995.65   2
  -4   4   4 34383.1 2275.07   4
  -4  -4   4 33148.5 2068.61  14
   4  -4  -4 33887.6 2518.33   3
   4  -4  -3 459212. 5128.59  15
  -4  -4   3 439737. 7285.68  14
   4  -4  -3 441261. 8450.37  14
  -4   4   3 440796. 7911.87   4
   4   4  -2 61256.7 1556.73  16
  -4   4   2 59796.0 2826.48   4
   4  -4  -2 56850.1 2879.83  14
  -4  -4   2 57615.7 2548.59  14
  -4   4   1 308.098 269.179   4
  -4  -4   1 271.292 240.878  15
  -4  -4   1 671.746 345.158  14
   4   4  -1 740.270 263.203  16
  -4  -4   1 1120.36 302.204   3
   4  -4  -1 910.922 395.282  14
   4  -4   0 8319.91 1077.85  14
  -4  -4   0 10336.2 1145.55  15
  -4   4   0 8784.15 1112.03   4
  -4  -4   0 10188.0 1010.75   3
   4   4   0 10147.5 1069.31  16
  -4  -4   0 10433.5 1183.03  14
  -4   4  -1 81283.1 3609.31   2
  -4   4  -1 81193.1 3365.38   4
   4   4   1 83309.2 3493.24  16
   4  -4   1 76690.4 3418.90  14
  -4  -4  -1 88873.3 3556.17  15
  -4  -4  -2 11930.3 1404.01  15
  -4   4  -2 12295.7 1509.22   2
   4   4   2 14539.1 1665.27  16
   4  -4   2 11768.5 1438.16  14
  -4   4  -2 11922.1 1331.46   4
   4   4   3 141605. 5657.59  16
   4  -4   3 153383. 5649.23  14
  -4  -4  -3 160895. 5555.60  15
  -4   4  -3 148947. 4696.94   4
  -4   4  -3 149613. 5698.85   2
  -4  -4  -4 5618.39 1217.84  15
   4  -4   4 5990.76 1237.70  14
   4   4   4 5526.09 1191.17  16
  -4   4  -4 5911.38 1271.29   2
  -4   4  -4 4290.47 774.640   4
  -4   4  -5 210459. 5670.60   4
   4   4   5 203844. 8193.25  16
  -4   4  -5 203625. 7687.88   2
   4  -4   5 221433. 8158.64  14
  -4  -4  -5 203106. 7377.07  15
   4  -4   6 5523.68 1419.87  16
  -4   4  -6 3975.10 1205.29   2
   4   4   6 3973.37 1407.16  16
  -4  -4  -6 4585.37 1283.80  15
   4  -4   6 3374.62 908.658  14
   4   4   7 76125.6 5787.98  16
   4  -4   7 91402.5 5971.79  14
  -4   4  -7 82062.6 5539.76   2
  -4  -4  -7 82500.4 2857.59  17
  -4  -4  -7 89725.1 5698.52  15
  -4   4  -7 84256.8 2866.92  17
  -4   4  -7 88108.0 2563.93  10
   4  -4   8 4935.61 1583.10  14
   4   4   8 3703.24 1472.85  16
  -4  -4  -8 4929.23 746.747  17
  -4   4  -8 4482.34 599.783  10
  -4   4  -8 5149.42 1507.61   2
  -4  -4  -8 5740.12 1620.77  15
  -4   4  -9 36120.6 3932.78   2
  -4   4  -9 36319.0 1815.40  10
   4  -4   9 40658.0 4405.45  14
  -4   4  -9 40785.8 2476.41  13
  -4  -4  -9 39255.3 2234.26  17
   4   4   9 39684.7 4737.90  16
   4   4  10 9226.03 2213.57  16
  -4   4 -10 9892.16 999.310  10
  -4  -4 -10 9723.11 1162.69  17
   4  -4  10 10186.4 2182.47  14
  -4   4 -10 11761.5 1399.69  13
  -4   4 -11 140323. 3709.68  10
  -4   4 -11 150309. 4876.60  13
  -4  -4 -11 148918. 4608.33  17
  -4  -4 -12 13742.2 1366.49  17
  -4   4 -12 15423.2 1496.00  13
   4  -4  12 13615.5 1325.47   7
  -4   4 -12 12511.4 1091.34  10
  -4   4 -13 1559.20 449.322  13
  -4  -4 -13 1636.57 440.698  17
   4  -4  13 1246.78 381.636   7
   4  -4  14 10919.9 950.426   7
  -4   4 -14 9446.79 838.808  13
  -4  -4 -14 10188.0 931.327  17
  -4  -4 -14 9626.66 737.022  10
   4   6 -18 23039.3 1269.59  13
   4  -6 -18 22054.2 970.885  10
   4   6 -17 9627.13 1070.82  13
   4  -6 -16 63341.0 2472.55  17
   4   6 -16 63376.1 3112.51  13
   4   6 -15 7428.94 831.152  10
   4  -6 -15 8286.81 978.090  17
   4   6 -15 9612.85 1379.05  13
   4  -6 -14 206.075 273.577  17
   4   6 -14-188.805 167.145  10
   4   6 -13 28075.9 1658.46  10
   4   6 -13 29725.4 2422.64  13
  -4   6  13 28317.5 4011.93  16
   4  -6 -13 28046.0 1536.41   5
  -4  -6  13 28167.6 3863.73  14
   4  -6 -13 29420.3 1890.91  17
   4   6 -12 137421. 3286.55   5
   4   6 -12 135782. 7485.94   2
  -4   6  12 132426. 8131.28  16
  -4  -6  12 132622. 8232.81  14
   4  -6 -12 139330. 3516.72   5
   4   6 -12 144669. 5248.28  13
   4  -6 -12 139028. 3985.42  17
   4   6 -12 143909. 3664.73  10
   4  -6 -11 31559.6 1821.72  17
   4   6 -11 30811.9 1520.49   5
   4   6 -11 27684.0 3287.46   2
   4   6 -11 33574.3 2422.00  13
   4   6 -11 34079.6 1706.38  10
  -4  -6  11 31750.6 3945.14  14
  -4   6  11 27411.4 3565.87  16
   4   6 -10 1615.38 632.941  13
  -4   6  10 1863.38 866.615  16
   4  -6 -10 1149.54 429.164   9
   4   6 -10 848.461 418.382   2
  -4  -6  10 812.082 447.935  14
   4   6 -10 1084.29 315.407  10
   4   6 -10 1037.45 339.484   5
  -4   6   9 5307.80 1459.17  16
  -4  -6   9 4112.09 1342.67  14
   4  -6  -9 7891.31 1438.56   1
   4   6  -9 3428.65 1089.42   2
  -4   6   8 239319. 8856.41  16
  -4  -6   8 254253. 8940.33  14
   4   6  -8 249940. 8449.44   2
   4  -6  -7 51862.4 2890.98  15
  -4   6   7 44885.9 3604.08  16
  -4  -6   7 47360.5 3567.26  14
   4   6  -7 49317.4 3543.04   2
  -4  -6   6 40566.4 3108.51  14
   4  -6  -6 41668.5 3385.06   3
   4   6  -6 42914.4 3114.08   2
  -4   6   6 40060.1 3167.54  16
   4  -6  -6 46984.7 2503.20  15
  -4   6   6 37659.4 2767.16   4
  -4   6   5 11511.4 1587.93  16
   4  -6  -5 7551.86 1411.13   3
  -4  -6   5 10585.4 1509.91  14
   4  -6  -5 11325.7 1134.69  15
  -4   6   5 9906.28 1487.19   4
   4   6  -5 10439.2 1457.85   2
  -4   6   4 107235. 4908.67   4
   4  -6  -4 101828. 5127.45  14
  -4  -6   4 108104. 4677.66  14
  -4   6   4 120558. 4949.80  16
   4  -6  -4 122023. 3499.55  15
   4   6  -4 105345. 4813.17   4
   4  -6  -4 96441.3 4858.95   3
   4  -6  -3 53500.7 3601.83  14
  -4   6   3 56108.0 3499.26   4
  -4  -6   3 51209.5 3182.13  14
   4  -6  -3 53994.5 2356.79  15
   4   6  -2 161575. 3329.81  16
  -4   6   2 142934. 5510.70   4
   4  -6  -2 142941. 5667.84  14
  -4  -6   2 143426. 5214.71  14
   4  -6  -1 3769.08 959.495  14
  -4  -6   1 3512.32 756.758   3
  -4  -6   1 2767.31 736.885  15
  -4  -6   1 2178.87 697.368  14
   4   6  -1 3260.07 635.951  16
  -4   6   1 3524.62 968.683   4
  -4  -6   0 8705.07 1205.59  15
  -4  -6   0 10338.3 1256.46   3
   4  -6   0 8284.36 1340.22  14
  -4  -6   0 8988.43 1415.42  14
  -4   6   0 10357.5 1477.45   4
   4   6   0 10769.9 1276.52  16
   4  -6   1 54202.4 3513.47  14
   4   6   1 58391.3 3314.35  16
  -4   6  -1 53113.0 3443.71   4
  -4  -6  -1 56806.0 3213.55  15
  -4   6  -2 325171. 8423.71   4
  -4   6  -2 307905. 8691.59   2
   4   6   2 328780. 8777.19  16
   4  -6   2 314526. 8834.53  14
  -4  -6  -2 322241. 8175.82  15
  -4  -6  -3 45521.7 3249.91  15
  -4   6  -3 43280.1 3087.34   4
   4  -6   3 43901.1 3536.94  14
  -4   6  -3 39787.7 3303.05   2
   4   6   3 42035.4 3396.98  16
  -4   6  -4 20847.7 2168.23   4
  -4  -6  -4 24400.2 2511.60  15
   4  -6   4 25839.2 2948.60  14
  -4   6  -4 23925.0 2709.76   2
   4   6   4 25330.4 2899.02  16
  -4   6  -5 2478.97 730.776   4
   4   6   5 809.493 396.158  16
  -4   6  -5 728.326 473.361   2
  -4  -6  -5 1652.25 831.834  15
   4  -6   5 1618.21 950.661  14
  -4   6  -6 223410. 4244.38  10
  -4   6  -6 206953. 8873.76   2
  -4  -6  -6 217220. 4752.80  17
  -4  -6  -6 214756. 8571.46  15
   4   6   6 197542. 9345.70  16
   4  -6   6 225005. 9855.27  14
   4   6   7 26809.6 3677.42  16
  -4  -6  -7 33539.0 3513.46  15
  -4  -6  -7 33400.5 1988.10  17
  -4   6  -7 31469.2 1670.01  10
   4  -6   7 37603.6 4213.38  14
  -4   6  -7 31914.1 3676.93   2
   4  -6   7 31107.6 1869.74   7
  -4  -6  -8 2188.32 527.322  17
  -4  -6  -8 3995.46 1254.04  15
  -4   6  -8 2028.37 427.721  10
   4   6   8 1312.29 1200.54  16
   4  -6   8 1683.18 443.884   7
  -4   6  -8 1733.46 901.744   2
  -4   6  -8 2274.28 654.164  13
   4  -6   8 1081.42 537.967  14
   4  -6   9 567.591 298.117   7
  -4  -6  -9-144.039 287.517  17
   4  -6   9-574.377 1382.02  14
   4   6   9-988.487 1384.48  16
  -4   6  -9 382.420 258.898  10
  -4   6  -9 725.348 367.396  13
  -4   6 -10 74094.2 2700.05  10
   4  -6  10 81014.1 3262.59   7
  -4   6 -10 79016.3 3613.65  13
  -4  -6 -10 78988.9 3298.03  17
  -4  -6 -11 8555.71 1075.77  17
   4  -6  11 8530.33 1030.51   7
  -4   6 -11 7910.87 1125.13  13
  -4  -6 -12 72594.6 2940.11  17
  -4   6 -12 74495.8 3262.30  13
   4  -6  12 68609.5 2696.88   7
  -4  -6 -13 365.183 259.810  17
  -4   6 -13 392.028 269.123  13
   4  -6  13 206.424 151.735   7
  -4  -6 -14 51444.0 1784.46  17
  -4   6 -14 51121.8 1960.06  13
   4   8 -17 33263.7 1744.35  13
   4   8 -16 67071.0 2929.82  13
   4  -8 -15 2399.74 466.949  17
   4   8 -15 2854.16 660.727  13
   4   8 -14 603.382 344.830  13
   4  -8 -14 822.859 355.369  17
   4  -8 -13 18417.5 1228.16   5
   4  -8 -13 20544.2 1572.64  17
   4   8 -13 20106.8 1974.16  13
   4   8 -12 146362. 5215.15  13
  -4   8  12 128298. 8085.66  16
   4  -8 -12 128223. 3464.24   5
   4  -8 -12 144564. 4207.38  17
  -4  -8  12 151492. 9189.11  14
   4   8 -11 12415.9 1474.36  13
   4  -8 -11 12595.7 1223.91  17
  -4  -8  11 13395.8 2562.71  14
  -4   8  11 12511.3 2476.92  16
  -4   8  10 2496.24 1134.16  16
   4  -8 -10 1862.43 363.920  17
   4   8 -10 2447.59 1184.99   2
   4  -8 -10 1635.33 425.069   9
   4   8 -10 2539.38 693.499  13
  -4  -8  10 1454.31 882.474  14
   4  -8  -9 10984.7 1042.99  17
   4  -8  -9 9817.84 1105.52   9
  -4  -8   9 10040.6 2159.12  14
   4   8  -9 12896.5 2230.22   2
  -4   8   9 11462.8 2282.60  16
   4   8  -9 9911.24 1202.91  13
  -4  -8   8 188013. 8678.00  14
   4   8  -8 183693. 8169.51   2
  -4   8   8 176156. 8141.16  16
   4  -8  -8 170039. 4234.63   9
  -4  -8   7 67333.8 4870.72  14
  -4   8   7 66258.3 4706.90  16
   4   8  -7 68330.9 4785.77   2
  -4  -8   6 65722.2 4606.19  14
  -4   8   6 62469.2 4288.48  16
   4   8  -6 70810.8 4701.75   2
  -4   8   6 61376.0 4108.07   4
   4  -8  -6 60899.7 4444.71   3
  -4   8   5 4175.79 1103.99  16
   4   8  -5 3077.24 1004.68   2
  -4  -8   5 2801.67 979.083  14
   4  -8  -5 2335.95 351.671  15
   4  -8  -5 2160.14 634.239   3
  -4   8   5 3301.28 904.474   4
  -4   8   4 85221.6 4476.55  16
  -4  -8   4 81420.2 4947.34  14
   4  -8  -4 71452.7 4776.82   3
   4  -8  -4 71500.1 4950.26  14
   4  -8  -4 83169.5 3463.00  15
  -4   8   4 77453.8 4709.89   4
   4  -8  -3 172495. 7497.89  14
   4  -8  -3 183716. 5217.69  15
  -4  -8   3 172215. 7113.07  14
  -4   8   3 166095. 6889.69   4
  -4   8   3 180555. 6276.56  16
  -4  -8   2 131202. 6145.37  14
  -4   8   2 131111. 6061.23   4
   4  -8  -2 133168. 6452.57  14
   4  -8  -1 13694.2 2092.26  14
   4   8  -1 15172.9 1458.31  16
  -4  -8   1 14330.2 1804.65  15
  -4  -8   1 13675.7 1682.87   3
  -4   8   1 13933.0 1998.80   4
  -4  -8   1 14374.0 2051.81  14
   4  -8   0 63010.8 4396.66  14
   4   8   0 68647.9 3543.20  16
  -4  -8   0 59623.1 3600.94  15
  -4  -8   0 57493.7 3339.23   3
  -4  -8   0 56211.3 3986.72  14
  -4   8   0 61953.2 4139.73   4
  -4  -8  -1 44286.0 3211.90  15
  -4   8  -1 49543.0 3735.23   4
   4  -8   1 40068.3 3524.82  14
   4   8   1 45915.0 3206.52  16
  -4   8  -2 194105. 7848.25   2
  -4  -8  -2 198797. 7022.20  15
  -4   8  -2 218877. 7858.55   4
   4  -8   2 189899. 8015.90  14
   4   8   2 211650. 7599.40  16
  -4   8  -3 81587.7 5271.24   2
   4   8   3 90832.9 5417.99  16
  -4  -8  -3 88958.7 4911.14  15
   4  -8   3 87058.9 5696.57  14
  -4   8  -3 89285.4 5082.24   4
  -4   8  -4 125.466 469.337   2
   4   8   4 358.620 335.516  16
  -4   8  -4 525.995 528.365   4
  -4  -8  -4 121.757 512.515  15
   4  -8   4 1031.87 398.690  14
  -4  -8  -5 16484.6 1335.84  17
   4   8   5 15431.3 2535.93  16
   4  -8   5 16982.9 2731.77  14
   4   8   5 14948.9 1085.40  11
  -4  -8  -5 17107.5 2399.28  15
  -4   8  -5 14827.9 2494.16   2
  -4  -8  -6 123586. 6651.93  15
  -4  -8  -6 125583. 3838.06  17
   4  -8   6 128042. 8130.55  14
   4  -8   6 115436. 3487.83   7
   4   8   6 121697. 3249.67  11
   4   8   6 112771. 7348.43  16
  -4   8  -6 118289. 7164.59   2
   4   8   7 53970.2 2237.27  11
  -4  -8  -7 58496.6 2742.29  17
  -4   8  -7 59426.9 2815.27  13
  -4   8  -7 55551.8 4988.19   2
   4  -8   7 64914.0 6029.71  14
   4  -8   7 57160.3 2572.68   7
   4   8   7 58379.3 5541.01  16
  -4  -8  -8 19368.4 1607.51  17
   4  -8   8 20903.3 1633.75   7
  -4   8  -8 21142.9 1767.66  13
   4   8   8 17482.1 3222.22  16
   4  -8   8 24501.6 3741.56  14
  -4   8  -9 3228.27 783.055  13
   4  -8   9 2518.76 599.103   7
  -4  -8  -9 2264.63 598.546  17
  -4  -8 -10 25243.3 1807.88  17
  -4   8 -10 25819.2 1993.93  13
   4  -8  10 24029.0 1661.77   7
  -4  -8 -11 30217.5 1859.04  17
   4  -8  11 27998.5 1636.79   7
  -4   8 -11 28944.7 2051.78  13
  -4  -8 -12 63025.8 2450.73  17
  -4   8 -12 69523.6 2903.89  13
  -4   8 -13 1107.47 365.104  13
  -4  -8 -13 497.217 162.277  17
  -4   8 -14 29149.8 1276.42  13
   4  10 -16 457.761 286.820  13
   4  10 -15 37693.0 2093.02  13
   4  10 -15 36762.9 1361.79  12
   4 -10 -14 434.603 200.312  17
   4  10 -14-28.5584 306.415  13
   4 -10 -13 93495.0 3119.72  17
   4  10 -13 92299.9 3779.07  13
   4 -10 -12 388.283 273.595  17
   4 -10 -12-25.5672 198.299   5
   4  10 -12 415.825 394.452  13
   4 -10 -11 52824.4 2531.40  17
   4  10 -11 50846.7 2871.05  13
   4  10 -10 516.401 416.156  13
   4 -10 -10 853.036 333.709  17
   4  10  -9 10179.2 2178.44   2
  -4 -10   9 8457.67 2122.66  14
  -4  10   9 7866.07 1774.78  16
   4 -10  -9 11143.9 1137.41  17
   4  10  -9 8639.78 1095.15  13
   4 -10  -9 8815.79 1093.08   9
   4 -10  -8 6945.13 944.448   9
   4  10  -8 5985.28 860.805  13
   4 -10  -8 8701.14 970.063  17
   4  10  -8 7458.03 1770.06   2
  -4  10   8 7064.97 1765.22  16
  -4 -10   8 5849.16 1481.79  14
   4 -10  -7 225894. 4685.71  17
  -4  10   7 222455. 9018.99  16
   4 -10  -7 223573. 5025.74   9
  -4 -10   7 223585. 10001.4  14
   4  10  -7 239770. 10082.7   2
  -4 -10   6 2936.12 1154.08  14
   4 -10  -6 2452.73 961.258   3
   4 -10  -6 2015.16 435.258   9
   4 -10  -6 3140.23 545.062  17
  -4  10   6 2822.47 927.593  16
   4  10  -6 2274.75 544.488   2
   4 -10  -5 567.035 869.183   3
  -4  10   5-2.78252 544.696   4
  -4  10   5 681.759 497.345  16
  -4 -10   5 421.935 593.695  14
   4  10  -5 2334.93 1080.96   2
  -4  10   4 3989.40 1046.82  16
  -4  10   4 3606.44 1039.16   4
   4 -10  -4 4298.93 1308.65   3
  -4 -10   4 3965.34 1169.00  14
  -4  10   3 340658. 10876.8   4
  -4 -10   3 363650. 12050.0  14
   4 -10  -3 333339. 12061.8   3
  -4  10   3 347431. 8761.58  16
   4 -10  -3 328538. 11890.5  14
  -4  10   2 3339.82 851.029  16
  -4 -10   2 4121.01 1266.91  15
   4 -10  -2 3584.06 807.726  15
   4 -10  -2 4044.15 1261.73  14
  -4 -10   2 4067.89 1280.47  14
  -4  10   2 3566.12 1199.04   4
  -4 -10   1 9835.39 1988.63  14
  -4 -10   1 11603.1 1822.89  15
  -4  10   1 10316.6 1869.07   4
   4 -10  -1 9503.18 1965.07  14
   4 -10   0 10295.5 2094.18  14
  -4 -10   0 12474.3 1848.47  15
  -4 -10   0 11798.3 2166.16  14
  -4  10   0 10778.1 1961.74   4
  -4  10  -1 52839.1 4636.79   2
  -4 -10  -1 50078.4 3786.68  15
  -4  10  -1 51889.4 4255.15   4
   4 -10   1 47373.8 4477.64  14
   4  10   2 372.359 193.733  12
  -4 -10  -2 86.7914 217.364  17
   4 -10   2 397.940 522.904  14
  -4  10  -2 999.254 754.522   2
   4  10   2-245.928 736.099  16
  -4 -10  -2 216.253 345.055  15
  -4  10  -2 97.7360 433.532   4
   4 -10   3 66637.6 5644.89  14
   4  10   3 68987.7 4746.88  16
  -4 -10  -3 62076.5 2507.54  17
   4  10   3 62253.4 2355.07  12
  -4  10  -3 66420.3 4760.09   4
  -4  10  -3 64127.6 5242.35   2
  -4 -10  -3 66637.9 4518.19  15
   4  10   4 5318.51 1533.87  16
   4 -10   4 5128.94 1532.48  14
  -4 -10  -4 4723.53 714.140  17
  -4  10  -4 4394.01 661.272  13
   4  10   4 3563.39 589.957  12
  -4  10  -4 4478.63 1239.84   4
  -4 -10  -4 3509.94 1006.88  15
  -4  10  -4 3845.28 1364.88   2
  -4  10  -5 69262.6 5667.31   2
   4  10   5 66546.9 2477.77  11
   4 -10   5 77216.2 6599.97  14
  -4  10  -5 67634.0 2710.67  13
   4  10   5 69051.6 5348.50  16
  -4 -10  -5 68062.4 2848.96  17
   4  10   6 165.181 564.737  16
   4  10   6 284.821 209.086  11
   4 -10   6 86.0547 625.585  14
  -4 -10  -6 495.848 363.496  17
  -4  10  -6-346.535 366.451  13
   4  10   7 82209.6 2781.04  11
  -4  10  -7 81413.6 3268.00  13
  -4 -10  -7 81221.4 3244.59  17
   4  10   7 75601.0 5964.88  16
  -4  10  -8 7063.48 999.571  13
  -4 -10  -8 6216.36 894.732  17
  -4  10  -9 12294.8 1294.97  13
  -4 -10  -9 11607.6 1246.53  17
  -4 -10 -10 343.133 278.768  17
  -4  10 -10 7.59959 265.111  13
  -4  10 -11 93103.4 3197.64  13
  -4 -10 -11 91042.7 2840.13  17
  -4 -10 -12 1148.52 320.752  17
  -4  10 -12 1311.84 403.067  13
  -4 -10 -13 228.671 114.156  17
  -4  10 -13 434.086 212.716  13
   4  12 -15 18022.6 1079.65  13
   4  12 -14 1133.53 238.409  12
   4  12 -14 511.656 239.024  13
   4  12 -13 24382.6 1284.30  12
   4 -12 -13 22641.8 1278.66  17
   4  12 -13 20798.6 1492.18  13
   4  12 -12 76738.5 2508.70  12
   4  12 -12 73732.3 2986.72  13
   4 -12 -12 71947.4 2568.51  17
   4 -12 -12 65778.5 2196.23   5
   4  12 -11 23156.6 1472.80  12
   4  12 -11 21007.7 1666.10  13
   4 -12 -11 23077.8 1564.96  17
   4 -12 -10 51.2257 250.169  17
   4  12 -10-235.374 331.143  13
   4  12 -10 174.558 180.717  12
   4  12  -9 3477.29 612.025  12
   4 -12  -9 4046.77 696.249  17
   4  12  -9 3374.07 650.093  13
   4 -12  -8 49688.6 2405.29  17
   4  12  -8 47129.5 2160.96  12
  -4 -12   8 54934.2 5331.42  14
  -4  12   8 44750.0 3993.31  16
   4 -12  -8 52157.9 2641.89   9
  -4 -12   7 31744.4 4094.76  14
   4  12  -7 34183.3 1841.24  12
   4 -12  -7 35140.1 1990.81  17
   4 -12  -7 35536.8 2127.45   9
   4  12  -6 15219.1 1232.36  12
   4 -12  -6 16563.0 1356.13   9
  -4 -12   6 13032.8 2556.10  14
   4  12  -6 18589.5 2870.43   2
  -4  12   6 15041.2 1085.76  12
   4 -12  -6 14749.6 1279.25  17
  -4  12   5 835.845 274.393  12
   4  12  -5 1193.86 368.352  12
  -4 -12   5-387.703 738.248  14
   4  12  -5 1662.01 709.649   2
   4 -12  -5 870.947 298.126  17
   4 -12  -5 699.595 294.564   9
   4 -12  -5 1340.10 827.332   3
   4  12  -4 43954.6 2118.43  12
  -4 -12   4 44959.6 4490.71  15
   4 -12  -4 39043.3 1904.91   9
   4 -12  -4 44085.6 4497.04   3
  -4 -12   4 40342.2 4478.04  14
   4  12  -4 40745.1 4140.03   2
  -4  12   4 41836.6 1882.38  12
   4  12  -3 92413.2 3130.00  12
  -4  12   3 75990.0 5548.07   4
  -4 -12   3 81901.0 6439.89  14
   4 -12  -3 83100.3 6434.26   3
  -4  12   3 85899.7 2777.85  12
  -4 -12   3 86982.4 5983.33  15
  -4  12   2 22943.3 1473.45  12
   4  12  -2 22896.4 1591.88  12
   4 -12  -2 21163.7 3391.70   3
  -4  12   2 19086.1 2712.54   4
  -4 -12   2 23071.6 2989.58  15
  -4 -12   2 25297.7 3594.82  14
   4 -12  -2 20499.6 3315.90  14
   4  12  -1 1762.26 437.987  12
  -4  12   1 2421.84 488.490  12
   4 -12  -1 1601.54 857.857  14
  -4  12   1 1402.74 906.926   4
  -4 -12   1 1651.42 908.851  15
  -4 -12   1 2282.16 1133.78  14
  -4 -12   0 10405.6 1795.31  15
   4  12   0 11839.5 1120.15  12
   4 -12   0 8199.36 2065.88  14
  -4  12   0 12135.6 1080.60  12
  -4  12   0 10409.4 2007.75   4
  -4  12  -1 37373.3 1894.76  12
   4 -12   1 30885.3 3998.58  14
  -4 -12  -1 38821.3 2180.52  17
  -4 -12  -1 39574.4 3589.91  15
  -4  12  -1 42770.0 4504.97   2
   4  12   1 38072.6 2014.04  12
  -4  12  -1 34227.0 3606.92   4
  -4  12  -2 109371. 7300.35   2
  -4  12  -2 110796. 6491.13   4
  -4 -12  -2 116333. 3751.51  17
   4  12   2 116401. 3527.76  12
   4 -12   2 103469. 7365.95  14
  -4  12  -3 26278.8 3064.73   4
   4 -12   3 31703.8 4143.01  14
  -4 -12  -3 27058.4 1819.48  17
   4  12   3 27623.5 1756.68  12
   4  12   4 2011.35 513.074  12
   4 -12   4 2053.90 1089.45  14
  -4 -12  -4 1790.77 503.748  17
  -4 -12  -5 52440.0 2599.84  17
   4  12   5 50487.5 2251.33  11
  -4  12  -5 51028.2 2264.68  13
  -4 -12  -6 64887.4 2895.16  17
   4  12   6 60528.0 2405.58  11
  -4  12  -6 56968.7 2521.41  13
  -4 -12  -7 16856.2 1426.60  17
  -4  12  -7 14916.7 1322.32  13
  -4 -12  -8 3577.68 642.157  17
  -4  12  -8 4612.32 723.964  13
  -4 -12  -9 9847.57 999.294  17
  -4  12  -9 9447.73 986.957  13
  -4 -12 -10 25238.3 1418.00  17
  -4  12 -10 24434.8 1447.02  13
  -4  12 -11 21199.1 970.945  12
  -4  12 -11 20931.1 1172.09  13
  -4 -12 -11 20530.9 1091.08  17
   4  14 -13 2310.67 313.567  12
   4 -14 -12 90643.0 1990.17   5
   4 -14 -12 87045.4 2158.96  17
   4  14 -11 387.974 173.785  12
   4 -14 -11 120.690 136.663  17
   4  14 -10 1383.93 390.294  12
   4 -14 -10 1706.29 452.229  17
   4 -14  -9 1415.11 394.933  17
   4  14  -9 1830.85 432.288  12
   4  14  -8 102740. 3136.98  12
   4 -14  -8 104399. 3360.00  17
   4  14  -7 3435.08 608.275  12
   4 -14  -7 3380.41 656.037  17
   4  14  -6 35328.5 1917.86  12
   4 -14  -6 34921.5 1946.79   9
   4 -14  -6 36392.2 2028.85  17
  -4  14   6 30296.8 1545.73  12
   4 -14  -5 151.282 272.608   9
  -4  14   5 239.216 157.828  12
   4  14  -5 601.158 296.796  12
   4 -14  -5 4.61454 354.792  17
  -4  14   4 52488.9 2148.97  12
   4  14  -4 56869.2 2496.51  12
   4 -14  -4 56122.5 2616.32  17
   4  14  -3 19246.7 1474.13  12
  -4 -14   3 20715.5 3324.37  14
  -4  14   3 20235.0 1370.22  12
   4  14  -2 106128. 3452.51  12
  -4  14   2 102154. 3164.70  12
  -4  14   1 531.133 187.341  12
   4  14  -1 423.173 253.528  12
   4  14   0 18026.6 1426.57  12
  -4 -14   0 16786.7 1566.74  17
  -4  14   0 17306.5 1356.68  12
   4  14   1 7733.83 950.978  12
  -4  14  -1 7607.19 878.001  12
  -4 -14  -1 8507.81 1121.27  17
  -4 -14  -2 155716. 4631.72  17
   4  14   2 147264. 4082.71  12
  -4  14  -2 144984. 3783.86  12
   4  14   3 872.615 306.555  12
  -4 -14  -3 827.720 419.348  17
  -4  14  -4 3524.81 596.275  12
   4  14   4 2756.41 520.075  11
  -4 -14  -4 2731.10 655.014  17
  -4  14  -5 411.540 242.699  12
   4  14   5 580.594 267.183  11
  -4 -14  -5 244.027 288.252  17
  -4  14  -6 118309. 3225.63  12
   4  14   6 113942. 2927.04  11
  -4 -14  -6 118703. 3686.65  17
  -4  14  -7 3573.05 544.454  12
  -4 -14  -7 4241.39 659.582  17
  -4  14  -8 4102.40 533.822  12
  -4 -14  -8 4045.26 597.053  17
  -4 -14  -9 2397.71 415.738  17
  -4  14  -9 2803.71 392.116  12
  -4 -14 -10 44453.7 1367.34  17
  -4  14 -10 42688.2 1197.76  12
   4  16 -11 37950.1 1215.10  12
   4  16 -10 2835.95 398.695  12
   4 -16  -9 6571.09 640.748  17
   4  16  -9 7200.28 679.846  12
   4 -16  -8 6077.02 686.931  17
   4  16  -8 6678.08 700.120  12
   4  16  -7 120976. 3077.33  12
   4 -16  -7 117266. 3175.71  17
   4  16  -6 14729.6 1105.11  12
   4 -16  -6 13923.0 1127.12  17
   4  16  -5 755.095 338.150  12
  -4  16   5 276.425 114.221  12
   4 -16  -5 361.404 245.005  17
   4  16  -4 20082.1 1346.57  12
  -4  16   4 19189.0 1175.02  12
   4 -16  -4 20540.8 1453.36  17
   4  16  -3 139354. 3599.16  12
  -4  16   3 131186. 3146.93  12
   4 -16  -3 138983. 3833.69  17
   4 -16  -2 8498.14 963.814  17
  -4  16   2 8321.45 830.737  12
   4  16  -2 8304.72 930.449  12
  -4 -16   2 8985.94 1093.64  17
  -4  16   1 4503.76 611.851  12
  -4 -16   1 6441.66 947.738  17
   4  16  -1 4674.01 675.834  12
   4  16   0 1410.58 406.829  12
  -4  16   0 1299.08 347.029  12
  -4 -16   0 2096.90 580.245  17
   4  16   1 69393.4 2591.91  12
  -4 -16  -1 78272.0 3120.30  17
  -4  16  -1 74874.2 2507.95  12
  -4  16  -2 24489.1 1419.36  12
   4  16   2 23074.3 1531.75  12
  -4  16  -3 55552.2 2109.65  12
   4  16   3 54055.3 2094.75  11
  -4 -16  -3 59726.2 2607.25  17
  -4  16  -4 573.933 281.674  12
  -4 -16  -4 267.253 205.403  17
   4  16   4 471.496 180.313  11
   4  16   5 29037.3 1241.82  11
  -4  16  -5 32614.3 1497.32  12
  -4 -16  -5 33023.2 1746.49  17
  -4 -16  -6 11953.9 956.567  17
  -4  16  -6 13037.8 872.769  12
  -4 -16  -7 82511.0 2205.16  17
  -4  16  -7 86072.7 1989.15  12
  -4 -16  -8 650.143 160.932  17
  -4  16  -8 601.777 147.074  12
   4  18  -8 29559.6 1020.71  12
  -4 -18   8 33157.5 1296.41  17
  -4 -18   7 66499.6 2034.92  17
   4  18  -7 54447.7 1528.68  12
   4 -18  -6 3239.01 398.341  17
   4  18  -6 3819.40 436.444  12
  -4 -18   6 3591.44 509.420  17
   4  18  -5 592.138 206.524  12
  -4 -18   5 365.193 228.567  17
   4 -18  -5 409.699 220.146  17
  -4 -18   4 5418.81 651.227  17
   4  18  -4 4704.20 514.640  12
   4 -18  -4 3339.73 412.514  17
  -4 -18   3 55299.9 2119.80  17
   4 -18  -3 51623.1 1841.63  17
  -4  18   3 49288.4 1452.71  12
   4  18  -3 52067.5 1760.89  12
  -4 -18   2 22482.6 1355.34  17
   4  18  -2 20893.2 1124.90  12
   4 -18  -2 21927.4 1232.09  17
  -4  18   2 20897.6 992.685  12
  -4  18   1 470.004 175.384  12
   4 -18  -1 587.880 231.398  17
  -4 -18   1 723.284 296.642  17
   4  18  -1 623.675 225.576  12
  -4 -18   0 262.925 155.897  17
   4 -18   0-23.4537 160.461  17
   4  18   0 119.980 126.242  12
  -4  18   0 123.406 136.141  12
   4 -18   1 36600.2 1578.78  17
  -4 -18  -1 36383.7 1664.68  17
  -4  18  -1 33438.4 1269.20  12
   4  18   1 32985.4 1322.69  11
   4 -18   2 51190.6 1826.64  17
  -4  18  -2 48840.6 1490.08  12
  -4 -18  -2 50833.0 1897.09  17
   4  18   2 45887.0 1448.85  11
  -4  18  -3 20723.6 928.724  12
  -4 -18  -3 22414.0 1176.52  17
   4  18   3 18722.5 798.237  11
  -4  18  -4 705.722 174.621  12
  -4 -18  -4 728.159 221.391  17
  -4 -18  -5 28074.8 1012.03  17
  -4  18  -5 27373.7 855.753  12
   5  -1 -19 8522.37 694.876  10
   5   1 -19 7825.49 656.875  10
   5  -1 -18 54560.7 2077.39  10
   5   1 -18 54651.2 2060.75  10
   5  -1 -17 20410.5 1407.98  10
   5   1 -17 19079.7 1366.14  13
   5   1 -17 20966.6 1399.17  10
   5   1 -16 1154.69 368.958  10
   5   1 -16 1572.89 488.554  13
   5  -1 -16 833.100 376.148  17
   5   1 -15 21597.5 1764.04  13
   5  -1 -15 20734.6 1607.52  17
   5   1 -14 99443.2 3437.41  17
   5  -1 -14 95115.2 3305.19  17
   5   1 -14 98976.2 3830.41  13
   5  -1 -14 96970.1 2728.35   5
  -5  -1  14 98779.2 6813.52  14
  -5   1  14 92265.4 6496.98  16
   5   1 -14 92413.5 2619.47   5
   5  -1 -13 19335.7 1396.63  17
  -5  -1  13 25754.1 3068.45  16
  -5  -1  13 23367.1 3159.81  14
   5   1 -13 23853.3 1821.36  13
   5  -1 -13 20586.4 1208.52   5
   5   1 -13 20043.6 2730.26   2
   5   1 -13 20543.6 1182.59   5
   5   1 -13 20424.8 1467.30  17
  -5   1  13 21786.6 3071.63  16
  -5   1  12 5323.22 1561.70  16
   5   1 -12 3371.45 1091.85   2
  -5  -1  12 4707.36 1200.06  16
   5   1 -12 6479.85 921.977  13
  -5  -1  11 7954.36 1462.13  16
  -5   1  11 6732.50 1466.51  16
   5   1 -11 6627.85 1464.83   2
   5   1 -10 118808. 5623.27   2
  -5  -1  10 118198. 5263.60  16
   5  -1 -10 130048. 4947.07   1
  -5   1  10 124237. 5928.62  16
  -5   1   9 75467.8 4202.28  16
   5  -1  -9 77388.3 4340.88   2
   5   1  -9 70161.8 3959.47   2
  -5  -1   9 71778.1 3702.42  16
   5  -1  -9 68257.9 3313.21   1
  -5  -1   8 293087. 6677.81  16
   5   1  -8 275797. 6884.46   1
   5   1  -8 295079. 7470.84   2
   5  -1  -8 286901. 6289.85   1
  -5   1   8 286096. 7524.87  16
   5   1  -7 59891.2 3035.38   2
  -5  -1   7 54478.0 2599.84  16
   5  -1  -7 53535.7 2523.32   1
  -5   1   7 59038.9 3042.03  16
   5   1  -7 51637.5 2780.76   1
   5  -1  -7 60553.8 3147.95   2
  -5  -1   6 109382. 3160.42  16
   5   1  -6 115667. 3710.66   2
  -5   1   6 109820. 3783.64  16
   5  -1  -6 116913. 3838.04   2
   5   1  -6 110587. 3796.55   1
   5  -1  -6 110422. 3354.18   1
   5  -1  -5 70503.5 2530.87   1
  -5   1   5 70284.9 2810.25  16
  -5   1   5 71194.0 1805.74   4
  -5  -1   5 69512.2 2083.72  16
   5   1  -5 77570.1 2591.35   2
   5   1  -5 72300.6 2870.53   1
  -5   1   4 43970.7 1384.74   4
   5  -1  -4 49016.9 2167.79   3
   5   1  -4 49306.6 1638.33   2
   5   1  -4 47721.0 2158.08   1
  -5   1   3 8616.62 648.292   4
   5   1  -3 9462.27 922.362   1
   5   1  -3 10055.0 476.738   2
  -5  -1   2 7177.11 338.106  14
  -5   1   2 7121.69 624.575   4
   5  -1  -2 7196.14 572.926  14
   5   1  -2 8348.62 787.333   1
  -5   1   2 6996.51 440.159  15
   5   1  -2 5874.77 533.281  16
  -5  -1   2 7249.79 677.004  15
  -5  -1   1 4387.62 420.846   2
  -5  -1   1 4739.80 585.722  15
  -5   1   1 4664.35 555.511   4
  -5   1   1 5122.72 543.809   2
   5   1  -1 4567.29 576.674  16
  -5  -1   1 4663.35 455.188   1
  -5   1   1 4465.93 482.283  15
   5   1  -1 5417.43 485.975   2
   5  -1  -1 4875.28 475.916  14
  -5  -1   0 621929. 7279.81  15
  -5   1   0 665764. 6776.17   4
  -5  -1   0 657370. 6751.76   2
  -5  -1   0 627617. 4095.09   1
   5  -1   0 627363. 7946.60  16
   5  -1   0 630808. 6335.04  14
  -5   1   0 637795. 7159.02   2
   5   1   0 681151. 8341.85  16
  -5   1   0 646415. 7252.45  15
   5  -1   1 53891.5 2704.19  16
  -5   1  -1 56700.7 2083.80   4
  -5  -1  -1 53453.4 2426.73  15
  -5  -1  -1 54247.7 2345.18   2
  -5   1  -1 53375.9 2403.25   2
   5  -1   1 57880.6 2342.24  14
  -5   1  -1 53549.6 2449.54  15
   5   1   1 60110.9 2879.28  16
  -5  -1  -2 301.481 298.978   2
  -5  -1  -2 544.939 380.517  15
   5   1   2 256.340 345.840  16
  -5   1  -2 326.172 252.186   2
   5  -1   2 861.793 607.770  16
  -5   1  -2 98.5856 128.030   4
  -5   1  -2-5.55413 281.918  15
  -5  -1  -3 49609.3 2878.69   2
  -5   1  -3 53502.6 3168.26  15
  -5  -1  -3 57456.7 3177.31  15
   5  -1   3 56153.8 3469.37  16
  -5   1  -3 54570.8 2212.83   4
   5   1   3 56138.7 3421.83  16
  -5   1  -3 49537.6 2931.86   2
  -5   1  -4 257494. 4897.25   4
   5   1   4 248779. 7883.71  16
  -5   1  -4 240654. 7140.80   2
  -5  -1  -4 231258. 6861.54   2
   5  -1   4 262396. 8094.13  16
  -5   1  -4 243072. 7477.40  15
  -5  -1  -4 246896. 7341.11  15
   5  -1   5 43675.1 3302.89  14
  -5  -1  -5 37649.6 3027.21   2
  -5  -1  -5 36605.1 3107.81  15
   5   1   5 36694.6 3319.96  16
   5  -1   5 38704.7 3379.79  16
  -5   1  -5 38485.6 3118.64   2
   5  -1   6 3459.46 1142.09  16
   5   1   6 1388.52 696.065  16
  -5  -1  -6 1464.50 782.162   2
  -5  -1  -6 2165.91 783.901  15
  -5   1  -6 2835.99 895.542   2
   5  -1   6 2951.36 951.873  14
   5   1   7 6019.60 1624.22  16
   5  -1   7 6116.50 1611.81  16
  -5   1  -7 6857.52 1461.31   2
   5  -1   7 9917.82 1853.60  14
  -5   1  -7 6614.58 775.343  17
  -5  -1  -7 6557.80 755.546  17
  -5  -1  -7 7003.69 1580.41   2
  -5  -1  -8 20080.5 1455.80  17
   5  -1   8 21545.8 2910.34  14
  -5   1  -8 21141.7 1514.77  17
   5   1   8 21503.3 3097.22  16
  -5   1  -8 21012.5 2854.37   2
   5  -1   8 19111.3 2834.17  16
   5   1   9 15804.8 2566.24  14
  -5   1  -9 17204.9 1478.57  17
   5   1   9 17739.1 3052.78  16
   5  -1   9 14719.0 2683.81  16
   5  -1   9 18465.6 2800.68  14
  -5   1  -9 17401.9 1420.30  13
  -5   1  -9 17092.1 2718.92   2
  -5  -1  -9 17501.5 1464.87  17
   5   1  10 63513.6 5910.60  16
  -5   1 -10 68989.1 2605.74  10
   5  -1  10 72440.6 5731.29  14
  -5  -1 -10 71852.5 3133.30  17
  -5   1 -10 64625.7 2938.36  17
  -5   1 -10 74469.2 3005.84  13
   5  -1  10 72211.7 6129.36  16
   5   1  10 63439.4 5274.18  14
  -5  -1 -11-116.354 237.025  17
  -5   1 -11-272.081 323.155  13
  -5   1 -11 354.217 318.081  17
  -5   1 -11-46.0510 290.387  10
  -5   1 -12 21274.7 1432.79  13
  -5   1 -12 24185.2 1533.28  10
  -5  -1 -12 25025.1 1844.17  17
  -5  -1 -12 24785.3 1558.36  10
  -5   1 -13 13354.0 1062.69  10
  -5  -1 -13 13182.8 1030.30  10
  -5  -1 -14 42591.0 1564.82  10
   5  -1  14 42554.1 1986.25   7
  -5   1 -14 43512.9 1625.46  10
   5   1  15 929.658 214.732   7
   5  -1  15 1130.23 228.497   7
   5  -3 -19 46242.9 1490.79  10
   5   3 -18-42.8114 179.409  13
   5   3 -18 563.897 191.897  10
   5  -3 -18 531.859 255.816  10
   5  -3 -17 48845.8 2185.74  17
   5   3 -17 45926.3 2429.33  13
   5   3 -17 45251.4 1985.80  10
   5   3 -16 87.3084 330.226  13
   5  -3 -16 777.324 404.169  17
   5   3 -16-126.025 251.500  10
   5   3 -15 139000. 3236.61   5
   5   3 -15 134572. 3632.05  10
   5   3 -15 141964. 4998.28  13
   5  -3 -15 134031. 4067.59  17
   5   3 -14 5831.49 1038.91  13
   5   3 -14 5527.80 649.229   5
   5   3 -14 6327.08 773.595  10
   5  -3 -14 5771.85 854.362  17
  -5   3  14 7609.76 2064.78  16
  -5  -3  14 8304.40 2019.13  14
   5  -3 -14 6228.27 723.865   5
   5  -3 -13 127020. 3172.63   5
   5  -3 -13 127050. 3622.57  17
   5   3 -13 119900. 3214.63  10
  -5   3  13 120981. 7629.89  16
   5   3 -13 121234. 6821.54   2
  -5  -3  13 134888. 7836.04  14
   5   3 -13 139516. 4868.01  13
   5   3 -13 119861. 2918.82   5
  -5  -3  12 4331.08 1435.74  14
   5   3 -12 4008.07 529.062   5
   5   3 -12 3463.83 1135.76   2
  -5   3  12 4502.01 1467.73  16
   5  -3 -12 3382.01 566.699  17
   5  -3 -12 3349.56 472.503   5
   5   3 -11 24980.9 2800.44   2
  -5  -3  11 26535.8 2458.62  16
  -5  -3  11 28704.0 3266.85  14
  -5   3  11 26048.2 3177.10  16
   5   3 -10 18135.9 2250.57   2
  -5   3  10 16228.1 2330.68  16
  -5  -3  10 22078.4 2623.25  14
  -5  -3  10 18615.3 1967.89  16
   5  -3 -10 16901.8 1829.90   1
  -5   3   9 251975. 8482.69  16
  -5  -3   9 283966. 6807.21  16
   5  -3  -9 271644. 6875.49   1
   5   3  -9 241970. 7572.59   2
  -5  -3   9 268787. 8445.27  14
  -5  -3   8 17188.2 1478.55  16
  -5  -3   8 13375.4 1712.60  14
   5   3  -8 12022.4 1564.17   2
   5  -3  -8 14286.2 1486.63   1
  -5   3   8 15073.9 1904.39  16
   5  -3  -8 15123.2 1577.95  15
  -5   3   7 896.982 344.926   4
  -5  -3   7 879.070 477.517  14
   5   3  -7 1237.47 506.638   2
  -5  -3   7 518.594 190.756  16
  -5   3   7 1329.66 576.907  16
   5  -3  -7 1508.09 512.851  15
   5  -3  -6 43993.9 1938.29  15
  -5  -3   6 37691.1 1507.30  16
  -5   3   6 37789.7 1978.71   4
  -5   3   6 40585.9 2672.06  16
  -5  -3   6 41241.0 2381.45  14
   5   3  -6 39230.4 2263.20   2
   5  -3  -5 541289. 9717.36   3
   5  -3  -5 535374. 5221.23  15
  -5   3   5 490448. 7485.31   4
   5   3  -5 502182. 7173.84   2
  -5  -3   5 482005. 7288.66  14
   5   3  -4 23898.2 1396.89   2
   5  -3  -4 26594.5 2090.96   3
  -5   3   4 25421.3 1675.18   4
  -5  -3   4 24683.6 1522.12  14
   5  -3  -4 26170.5 831.549  15
   5  -3  -3 19764.8 1570.43  14
  -5  -3   3 19095.4 1273.77  14
  -5   3   3 19194.1 1396.16   4
   5  -3  -2 91063.2 3211.67  14
   5   3  -2 95801.5 2093.93  16
  -5  -3   2 85176.5 2524.27  14
  -5   3   2 89121.7 2920.90   4
   5   3  -1 140999. 3350.19  16
  -5  -3   1 133697. 3793.04  15
   5  -3  -1 127104. 3700.48  14
  -5   3   1 134163. 3566.01   4
  -5  -3   1 132584. 3433.40  14
  -5   3   0 1659.64 459.016   4
   5   3   0 1370.68 416.505  16
  -5   3   0 1853.68 531.297   2
   5  -3   0 2136.11 560.605  14
  -5  -3   0 2048.77 512.284  15
   5  -3   1 36688.3 2207.97  14
  -5  -3  -1 36841.5 2291.11  15
   5   3   1 34705.6 2272.40  16
  -5   3  -1 34751.1 1939.57   4
  -5   3  -1 36054.7 2349.85   2
   5  -3   2 1305.53 493.038  14
   5   3   2 824.922 533.733  16
   5  -3   2 840.655 385.071  16
  -5   3  -2 1133.20 368.285   4
  -5   3  -2 1366.56 518.728   2
  -5  -3  -2 1154.39 577.173  15
   5  -3   3 159719. 5736.15  14
  -5   3  -3 153516. 5728.87   2
   5  -3   3 157778. 5859.84  16
  -5  -3  -3 148355. 5441.56  15
   5   3   3 148709. 5849.09  16
  -5   3  -3 159964. 4494.71   4
  -5   3  -4 39576.0 3153.94   2
   5  -3   4 41565.1 3326.88  16
  -5  -3  -4 39886.7 3079.67  15
   5  -3   4 44616.2 3365.22  14
  -5   3  -4 36508.4 2239.86   4
   5   3   4 37981.2 3259.14  16
  -5   3  -5 250575. 8529.35   2
  -5  -3  -5 248440. 8349.97  15
   5   3   5 233310. 8812.55  16
   5  -3   5 259165. 9012.68  16
   5  -3   6 90.2647 448.873  14
  -5   3  -6 756.670 838.812   2
  -5  -3  -6-117.823 550.835  15
   5   3   6 975.455 717.103  16
   5  -3   6 841.009 702.880  16
   5  -3   7 5441.15 1527.99  16
  -5  -3  -7 4701.40 720.309  17
  -5  -3  -7 6160.21 1626.72  15
   5  -3   7 6328.21 1462.03  14
  -5   3  -7 4480.13 673.041  17
  -5   3  -7 3392.83 980.980   2
   5   3   7 4586.05 1421.36  16
  -5   3  -7 4190.48 566.088  10
  -5   3  -8 4009.66 675.502  17
  -5  -3  -8 3517.71 652.851  17
   5  -3   8 3061.42 1272.86  14
   5  -3   8 4849.41 1792.65  16
  -5   3  -8 4086.48 1340.58   2
   5   3   8 3403.69 1233.85  16
  -5   3  -8 3313.75 538.024  10
   5  -3   9 299102. 11709.2  14
   5   3   9 275509. 12307.9  16
  -5   3  -9 280157. 5087.35  10
  -5   3  -9 309756. 6618.22  13
  -5   3  -9 269111. 5774.95  17
  -5  -3  -9 292756. 6147.25  17
  -5  -3 -10 2704.07 635.615  17
  -5   3 -10 2458.55 468.933  10
  -5   3 -10 2924.94 747.710  13
  -5  -3 -11 4642.12 877.710  17
  -5   3 -11 4981.66 708.182  10
  -5   3 -11 5447.92 913.614  13
  -5  -3 -12 1262.25 421.550  17
  -5   3 -12 1978.88 536.997  13
  -5   3 -12 1286.13 357.141  10
  -5  -3 -13 88790.0 3088.36  17
  -5   3 -13 82501.0 2709.88  13
  -5  -3 -13 84694.6 2490.25  10
  -5   3 -13 85889.3 2596.68  10
   5  -3  13 87897.2 3112.59   7
  -5  -3 -14 3630.76 424.889  10
   5  -3  14 4533.67 602.069   7
   5   3  15 19233.6 941.096   7
   5  -5 -19 10774.5 628.711  10
   5   5 -18 26548.1 1591.66  13
   5  -5 -17 28013.7 1541.44  17
   5   5 -17 31160.1 2104.07  13
   5  -5 -16 5052.23 779.028  17
   5   5 -16 4456.36 633.398  10
   5   5 -16 5073.29 990.741  13
   5   5 -15 56073.4 2321.75  10
   5  -5 -15 59982.0 2687.08  17
   5   5 -15 57600.8 3367.31  13
   5   5 -14 59182.0 2185.02   5
   5  -5 -14 60640.1 2263.14   5
   5  -5 -14 62467.4 2723.32  17
   5   5 -14 60178.5 2390.99  10
  -5   5  14 52229.8 5220.59  16
  -5  -5  14 60353.1 5518.68  14
   5   5 -14 60897.0 3493.62  13
  -5   5  13 85652.2 6554.13  16
   5   5 -13 94605.4 2966.65  10
  -5  -5  13 98857.5 6974.33  14
   5   5 -13 93761.3 4288.50  13
   5  -5 -13 98017.3 3288.79  17
   5  -5 -13 90609.0 2816.43   5
   5   5 -13 89079.5 2629.73   5
   5  -5 -12 6015.98 727.856   5
   5   5 -12 6852.22 1133.29  13
  -5  -5  12 6449.22 1762.32  14
   5  -5 -12 6898.47 859.809  17
   5   5 -12 5865.78 1487.76   2
  -5   5  12 4294.88 1481.74  16
   5   5 -12 5992.50 648.423   5
   5   5 -12 7337.16 795.122  10
  -5  -5  11 10515.1 2114.70  14
  -5   5  11 7523.07 1762.68  16
   5   5 -11 7884.51 1630.04   2
   5   5 -11 8813.22 769.053   5
   5   5 -11 11795.3 1388.13  13
   5   5 -11 10385.7 867.132  10
   5   5 -10 171825. 7343.71   2
  -5  -5  10 184200. 8240.31  14
   5  -5  -9 108076. 4971.83   1
  -5  -5   9 99244.6 5603.18  14
   5  -5  -9 112584. 4835.44  15
   5   5  -9 95733.6 5113.32   2
  -5   5   9 99536.0 5745.54  16
   5  -5  -8 21991.8 1912.89  15
  -5   5   8 23755.7 2626.01  16
   5   5  -8 21396.0 2274.20   2
  -5  -5   8 19858.9 2327.25  14
  -5   5   7 1209.27 698.252  16
  -5   5   7 733.988 408.312   4
   5   5  -7 273.418 306.133   2
   5  -5  -7 872.823 468.867  15
  -5  -5   7 516.396 358.107  14
  -5  -5   6 123932. 4805.74  14
   5  -5  -6 133861. 5763.31   3
   5   5  -6 118480. 4573.53   2
  -5   5   6 122007. 4628.13   4
  -5   5   6 123559. 5220.39  16
   5  -5  -5 526764. 6296.34  15
  -5   5   5 478147. 9383.51   4
   5   5  -5 487902. 8745.44   2
   5  -5  -5 476244. 10492.4   3
  -5  -5   5 496463. 9183.56  14
  -5   5   5 528102. 10319.2  16
   5  -5  -4 143855. 5595.07  14
  -5   5   4 142680. 5047.22   4
  -5  -5   4 141706. 4780.78  14
  -5  -5   3 7302.99 1067.42  14
   5  -5  -3 7013.28 1245.59  14
  -5   5   3 9135.20 1481.03   4
   5  -5  -2 61923.8 3377.38  14
  -5  -5   2 59993.4 2957.67  14
  -5   5   2 57982.2 3108.83   4
   5   5  -2 64634.2 2050.65  16
   5   5  -1 98203.2 3207.80  16
  -5  -5   1 91419.4 3658.64  15
  -5  -5   1 85664.6 3550.29  14
  -5  -5   1 99417.2 3162.08   3
  -5   5   1 88158.1 3821.52   4
   5  -5  -1 85992.0 3911.19  14
  -5   5   0 334185. 7492.37   4
   5   5   0 342360. 7082.72  16
  -5  -5   0 337312. 7330.71  15
   5  -5   0 321080. 7644.65  14
  -5   5  -1 48677.5 3141.66   2
   5   5   1 51858.4 3074.63  16
  -5  -5  -1 51451.5 3054.31  15
  -5   5  -1 49632.9 2948.42   4
   5  -5   1 48486.9 3108.02  14
  -5   5  -2 5738.25 1040.26   4
  -5   5  -2 4885.65 1102.65   2
   5  -5   2 5690.22 1193.50  14
   5   5   2 4730.50 1175.85  16
  -5  -5  -2 5998.94 1138.80  15
   5  -5   3 27532.7 2737.25  14
   5   5   3 22673.6 2472.21  16
  -5   5  -3 22865.8 2431.23   2
  -5  -5  -3 21363.3 2247.63  15
  -5   5  -3 23883.2 2137.18   4
   5   5   4 200983. 8167.04  16
   5  -5   4 225828. 8447.98  14
  -5  -5  -4 214904. 7652.16  15
  -5   5  -4 206514. 7882.29   2
  -5   5  -4 214940. 6421.42   4
  -5  -5  -5 144598. 6756.16  15
   5  -5   5 162959. 7685.83  14
   5   5   5 139673. 7372.23  16
  -5   5  -5 147717. 7108.51   2
  -5   5  -6 21692.7 1295.46  10
   5   5   6 16538.9 2741.44  16
  -5  -5  -6 20332.0 1440.51  17
  -5   5  -6 19494.6 2700.17   2
   5  -5   6 22004.9 3083.26  14
  -5  -5  -6 19978.3 2670.94  15
   5   5   7 4436.62 1590.60  16
  -5   5  -7 2742.62 502.497  10
  -5  -5  -7 1606.47 797.465  15
  -5   5  -7 1756.16 883.466   2
   5  -5   7 2292.93 1212.33  14
  -5  -5  -7 2456.38 571.636  17
  -5  -5  -8 60611.5 5143.77  15
  -5   5  -8 58077.4 2307.61  10
   5   5   8 57216.5 5675.43  16
  -5   5  -8 57454.1 4992.65   2
   5  -5   8 62581.3 5539.01  14
  -5  -5  -8 61567.0 2807.55  17
   5   5   9 57881.4 5751.27  16
  -5  -5  -9 66166.2 3040.52  17
   5  -5   9 68363.3 5845.14  14
  -5   5  -9 73082.4 3346.09  13
  -5   5  -9 64866.2 2511.69  10
  -5  -5 -10 68036.2 3102.43  17
  -5   5 -10 64912.8 2521.54  10
   5  -5  10 66346.4 3044.23   7
  -5   5 -10 71873.8 3368.41  13
  -5   5 -11-14.3497 201.407  10
   5  -5  11-229.499 370.463   7
  -5  -5 -11 254.076 279.838  17
  -5   5 -11-10.4498 272.318  13
   5  -5  12 10508.1 1091.19   7
  -5   5 -12 10351.0 1192.12  13
  -5  -5 -12 9621.00 1096.06  17
  -5  -5 -13 36330.1 1456.36  10
   5  -5  13 39248.9 1827.81   7
  -5   5 -13 39270.7 1947.43  13
  -5  -5 -13 38562.0 1876.82  17
  -5  -5 -14 40608.4 1151.26  10
  -5   5 -14 43031.1 1528.94  13
   5   7 -18 90661.3 2719.50  13
   5   7 -17 96.3305 274.103  13
   5  -7 -16 1895.79 409.792  17
   5   7 -16 1827.45 540.427  13
   5  -7 -15 3555.51 661.017  17
   5   7 -15 4051.42 920.429  13
   5  -7 -14 143682. 3422.19   5
   5  -7 -14 146736. 4162.03  17
   5   7 -14 146606. 5388.94  13
   5   7 -13 1211.09 404.915  10
   5   7 -13 662.399 472.646  13
   5  -7 -13 447.025 244.746  17
  -5  -7  13 581.026 1076.97  14
   5  -7 -13 672.729 309.337   5
  -5   7  13-765.192 844.628  16
   5   7 -12 9867.89 971.017  10
   5  -7 -12 8406.81 990.126  17
  -5   7  12 5666.78 1840.22  16
  -5  -7  12 8726.39 2106.71  14
   5  -7 -12 6310.50 747.915   5
   5   7 -12 9152.88 1353.53  13
   5   7 -12 8514.58 1871.31   2
   5   7 -11 8814.66 889.104  10
  -5  -7  11 8291.82 1898.33  14
  -5   7  11 8457.66 2063.27  16
   5   7 -11 8326.15 1271.05  13
   5   7 -11 9306.05 1959.29   2
   5  -7 -11 8193.16 909.549  17
   5   7 -10 187564. 8322.46   2
   5   7 -10 194615. 3908.60  10
   5  -7 -10 179282. 4595.20   9
   5   7 -10 203385. 5699.01  13
  -5  -7  10 196135. 9234.33  14
  -5   7  10 177131. 8671.70  16
   5  -7 -10 187499. 4257.55  17
  -5  -7   9 15488.5 2386.79  14
  -5   7   9 18295.6 2616.17  16
   5   7  -9 15996.1 2340.60   2
   5   7  -8 155099. 6916.68   2
  -5  -7   8 154781. 7189.05  14
  -5   7   8 147551. 7032.43  16
   5   7  -7 1055.00 569.505   2
  -5   7   7 1292.17 503.317   4
  -5   7   7 2265.08 872.292  16
  -5  -7   7 1348.79 764.411  14
   5  -7  -6 98338.7 3522.80  15
   5  -7  -6 82682.1 4953.17   3
   5   7  -6 93181.5 4853.64   2
  -5   7   6 86851.3 4641.19   4
  -5   7   6 85999.6 4795.31  16
  -5  -7   6 83202.2 4753.15  14
   5   7  -5 1297.41 642.656   2
  -5   7   5 1315.82 762.523  16
   5  -7  -5 809.505 615.676   3
  -5  -7   5 834.026 630.419  14
  -5   7   5 897.090 321.866   4
   5  -7  -5 2290.66 558.377  15
   5  -7  -4 196293. 7750.37  14
  -5   7   4 210431. 7297.86   4
  -5  -7   4 211035. 7217.82  14
   5  -7  -4 214150. 4889.62  15
  -5  -7   3-45.6375 348.894  14
  -5   7   3-77.1760 441.587   4
   5  -7  -3 374.821 398.435  15
   5  -7  -3 224.821 531.126  14
   5   7  -2 2061.99 445.294  16
  -5   7   2 2403.85 850.797   4
   5  -7  -2 1631.43 811.545  14
  -5  -7   2 2582.62 815.394  14
  -5  -7   2 2899.19 820.414  15
  -5  -7   1 21452.7 1799.09   3
  -5  -7   1 25044.2 2409.37  14
   5  -7  -1 23748.0 2506.29  14
  -5  -7   1 23108.5 2180.21  15
  -5   7   1 21110.8 2259.23   4
   5   7  -1 26330.5 1904.26  16
   5   7   0 299206. 7444.40  16
  -5  -7   0 290508. 6879.73   3
  -5  -7   0 261439. 7323.19  15
  -5   7   0 283387. 8297.61   4
   5  -7   0 260729. 8317.04  14
  -5   7  -1 1055.95 596.178   2
  -5   7  -1 519.136 550.077   4
  -5  -7  -1 808.865 584.790  15
   5   7   1 861.570 309.068  16
   5  -7   1 1470.78 955.542  14
   5   7   2 9712.25 1623.37  16
  -5  -7  -2 11617.6 1714.04  15
  -5   7  -2 11636.3 1732.71   4
   5  -7   2 12647.8 1985.80  14
  -5   7  -2 10937.8 1804.16   2
   5   7   3 343.252 389.051  16
  -5   7  -3 329.364 287.983   2
   5  -7   3-129.351 685.088  14
  -5  -7  -3 1268.42 775.039  15
  -5   7  -3 757.818 449.617   4
   5  -7   4 280563. 10705.4  14
  -5   7  -4 244088. 9313.30   2
   5   7   4 260369. 9978.89  16
  -5   7  -4 252209. 8008.36   4
  -5  -7  -4 274748. 9212.48  15
  -5  -7  -5 32500.5 1872.49  17
  -5  -7  -5 35664.5 3515.99  15
   5   7   5 33193.6 3871.38  16
   5  -7   5 36687.2 4110.92  14
  -5   7  -5 30839.9 3447.47   2
   5   7   6 5941.75 740.122  11
   5   7   6 4260.58 1488.92  16
  -5  -7  -6 5458.53 848.658  17
   5  -7   6 5553.10 1689.04  14
  -5  -7  -6 5750.45 1481.19  15
  -5   7  -6 5176.40 1383.55   2
   5  -7   6 4904.18 759.260   7
  -5  -7  -7 11332.7 2164.30  15
   5  -7   7 8054.23 986.058   7
  -5  -7  -7 8133.92 1052.83  17
   5  -7   7 9970.21 2408.44  14
   5   7   7 6361.39 806.734  11
   5   7   7 7320.53 1982.25  16
  -5   7  -7 8087.05 1923.09   2
  -5  -7  -8 55978.9 2759.29  17
   5   7   8 53926.8 5603.93  16
   5  -7   8 58732.5 5697.22  14
   5  -7   8 58757.1 2805.97   7
  -5   7  -8 59209.6 2953.32  13
  -5  -7  -9 10171.8 1174.31  17
   5  -7   9 9825.00 1164.57   7
  -5   7  -9 10741.4 1283.77  13
  -5  -7 -10 64425.5 2906.20  17
   5  -7  10 66077.6 2883.86   7
  -5   7 -10 62895.4 3136.55  13
  -5  -7 -11 1678.79 481.769  17
  -5   7 -11 1153.24 546.429  13
   5  -7  11 1190.44 355.445   7
  -5   7 -12 21769.9 1602.70  13
  -5  -7 -12 20343.5 1413.78  17
   5  -7  12 19706.3 1247.04   7
  -5  -7 -13 1460.24 364.156  17
  -5  -7 -13 674.063 160.338  10
  -5   7 -13 1035.57 337.041  13
   5   9 -17 52156.5 2157.57  13
   5   9 -16 258.501 311.073  13
   5   9 -15 40057.9 2445.47  13
   5  -9 -15 43357.2 1937.54  17
   5  -9 -14 22477.0 1524.41  17
   5  -9 -14 19882.9 1176.61   5
   5   9 -14 21756.1 1924.83  13
   5  -9 -13 57892.5 2584.19  17
   5  -9 -13 50287.3 2109.12   5
   5   9 -13 54461.8 3148.64  13
   5  -9 -12 569.098 365.145  17
   5   9 -12 1083.30 554.786  13
   5   9 -11 5884.55 1061.81  13
   5  -9 -11 4939.24 762.904  17
  -5  -9  11 7089.30 1860.85  14
  -5   9  11 4569.94 1473.83  16
  -5   9  10 28511.3 3611.94  16
   5  -9 -10 31158.9 2053.32   9
  -5  -9  10 35363.8 4189.96  14
   5   9 -10 31371.1 3675.63   2
   5  -9 -10 34167.4 1960.04  17
   5   9 -10 33568.7 2347.67  13
   5   9  -9 99335.2 6390.77   2
  -5   9   9 90829.0 6216.17  16
   5  -9  -9 85424.5 3249.09   9
   5  -9  -9 91088.3 3051.46  17
  -5  -9   9 91013.5 6446.31  14
   5   9  -9 91245.4 3590.62  13
   5   9  -8 21834.6 2918.67   2
   5  -9  -8 21678.1 1551.37   9
  -5   9   8 18420.7 2606.21  16
  -5  -9   8 20967.5 3000.32  14
   5   9  -8 22240.9 1642.38  13
   5  -9  -8 21507.6 1383.20  17
  -5   9   7 9142.33 1775.12  16
   5   9  -7 9711.24 1933.11   2
  -5  -9   7 7758.79 1749.86  14
  -5   9   6 5996.19 1267.47  16
   5  -9  -6 5165.96 1405.80   3
   5   9  -6 6386.76 1372.95   2
  -5   9   6 7673.92 1515.06   4
  -5  -9   6 7657.49 1720.05  14
  -5   9   5 195411. 7921.84   4
  -5  -9   5 192657. 8295.49  14
  -5   9   5 194684. 7254.45  16
   5  -9  -5 174766. 8071.49   3
   5   9  -5 213593. 8279.47   2
   5  -9  -4 15541.9 2442.53   3
  -5   9   4 17125.9 2053.82  16
  -5   9   4 16822.6 2338.85   4
   5  -9  -4 14406.5 2327.94  14
  -5  -9   4 17517.5 2446.84  14
  -5  -9   3 37599.2 3593.18  14
   5  -9  -3 35343.8 3694.34  14
  -5   9   3 33457.3 3240.31   4
   5  -9  -3 33713.0 2372.68  15
  -5   9   3 36399.7 2848.80  16
  -5  -9   2 3217.47 776.803   3
   5  -9  -2 4742.84 1296.58  14
  -5  -9   2 5537.03 1464.01  14
  -5   9   2 4065.53 1085.44   4
  -5  -9   2 5903.58 1336.64  15
  -5   9   1 92404.5 5404.06   4
   5  -9  -1 96086.1 5857.89  14
  -5  -9   1 105174. 5302.59  15
  -5  -9   1 98222.2 5720.74  14
   5  -9   0 134267. 6977.99  14
  -5  -9   0 142810. 6116.25  15
  -5   9   0 132989. 6482.18   4
   5  -9   1 59616.4 4754.51  14
   5   9   1 61929.4 4035.68  16
  -5  -9  -1 58203.1 3976.62  15
  -5   9  -1 56174.7 4475.49   2
  -5   9  -1 59616.5 4347.02   4
  -5   9  -2 2.91697 488.595   2
  -5  -9  -2 931.124 285.950  15
  -5   9  -2 1210.00 830.829   4
   5  -9   2 153.603 436.524  14
   5   9   2 44.9178 678.005  16
  -5  -9  -3 35599.4 3312.09  15
  -5  -9  -3 31340.9 1734.25  17
  -5   9  -3 33052.4 3634.82   2
   5   9   3 35148.0 3507.41  16
   5  -9   3 34983.5 3982.23  14
  -5   9  -3 35675.1 3326.03   4
   5   9   3 32831.6 1713.90  12
  -5  -9  -4 82750.1 5249.62  15
   5  -9   4 68897.3 2596.68   7
   5   9   4 66478.4 2587.60  12
  -5   9  -4 74856.4 5605.39   2
   5  -9   4 83772.6 6428.99  14
  -5   9  -4 81353.1 4848.77   4
   5   9   4 80190.0 5742.94  16
  -5  -9  -4 73410.5 2809.37  17
   5  -9   5 71879.5 2786.82   7
   5   9   5 80356.2 2740.06  11
  -5  -9  -5 84211.0 5480.64  15
   5  -9   5 90372.9 7021.40  14
   5   9   5 76967.9 5911.78  16
  -5  -9  -5 76053.5 2997.41  17
  -5   9  -5 84162.1 6135.11   2
   5   9   6 285.520 156.328  11
  -5   9  -6 69.1518 259.516  13
   5  -9   6 148.642 223.634   7
  -5  -9  -7 5542.58 863.937  17
   5   9   7 5386.12 750.207  11
   5   9   7 4900.63 1524.51  16
   5  -9   7 5591.23 852.316   7
  -5   9  -7 5629.45 895.561  13
   5  -9   7 3500.58 1307.04  14
   5  -9   8 10302.9 1147.37   7
  -5  -9  -8 10200.4 1176.98  17
  -5   9  -8 11266.9 1271.99  13
  -5   9  -9 98106.0 3735.49  13
   5  -9   9 101762. 3435.16   7
  -5  -9  -9 94370.1 3436.46  17
  -5  -9 -10 16975.8 1392.73  17
  -5   9 -10 17843.8 1557.90  13
  -5  -9 -11 776.036 343.709  17
  -5   9 -11 1154.63 459.118  13
  -5  -9 -12 12462.5 964.221  17
  -5   9 -12 12805.1 1092.88  13
  -5  -9 -13 24551.3 992.886  17
  -5   9 -13 28468.3 1305.17  13
   5  11 -16 2094.86 453.396  13
   5  11 -15 63314.5 1710.80  12
   5  11 -15 56154.1 2415.23  13
   5  11 -14 9831.69 802.330  12
   5 -11 -14 10092.2 882.312  17
   5  11 -14 9348.67 1109.94  13
   5 -11 -13 49616.6 1923.52   5
   5 -11 -13 57684.3 2325.00  17
   5  11 -13 55282.3 2769.68  13
   5 -11 -12 6757.12 870.980  17
   5  11 -12 6133.06 972.196  13
   5 -11 -11 4882.41 768.430  17
   5  11 -11 3558.29 753.257  13
   5 -11 -10 24019.7 1679.63  17
  -5  11  10 21327.3 2863.21  16
  -5 -11  10 26700.1 3843.75  14
   5  11 -10 24417.1 1861.44  13
  -5  11   9 83442.5 5747.53  16
  -5 -11   9 95072.2 7082.04  14
   5  11  -9 83940.3 3251.15  13
   5 -11  -9 87334.8 3174.55  17
   5 -11  -9 88615.7 3522.20   9
   5  11  -8 11795.9 2315.25   2
   5 -11  -8 15818.1 1301.56  17
  -5  11   8 14094.9 2239.81  16
   5 -11  -8 15341.9 1407.60   9
  -5 -11   8 14733.3 2636.93  14
   5 -11  -7 1101.99 385.472  17
   5  11  -7 1658.23 405.861  12
  -5  11   7 1791.70 902.199  16
   5 -11  -7 1087.77 445.757   9
   5  11  -7 972.075 829.854   2
  -5 -11   7 865.984 384.491  14
   5  11  -6 9101.22 905.581  12
   5 -11  -6 11142.9 2214.65   3
  -5  11   6 9020.12 1593.23  16
   5  11  -6 10338.1 2061.22   2
   5 -11  -6 8623.30 992.957   9
   5 -11  -6 9385.08 965.314  17
  -5 -11   6 8372.64 2010.05  14
   5  11  -5 305858. 5316.44  12
   5 -11  -5 291100. 11509.0   3
   5  11  -5 318988. 11294.1   2
  -5  11   5 284192. 8815.28  16
  -5  11   5 286175. 10499.9   4
  -5 -11   5 296786. 11693.9  14
   5 -11  -5 282626. 5318.56   9
  -5  11   5 289159. 4527.56  12
  -5  11   4 21881.3 1280.72  12
   5 -11  -4 19260.3 1336.70   9
   5  11  -4 21097.6 1422.97  12
  -5  11   4 17759.3 2539.17   4
   5 -11  -4 18113.9 2877.70   3
  -5  11   4 19534.9 2122.21  16
  -5 -11   4 20034.2 3049.55  14
  -5 -11   4 25583.9 3304.10  15
  -5 -11   3 8532.97 2079.19  14
   5 -11  -3 7436.96 1831.95  14
  -5 -11   3 6334.96 1513.36  15
   5 -11  -3 6096.62 1727.73   3
  -5  11   3 7320.65 803.170  12
  -5  11   3 5994.02 1385.18   4
   5  11  -3 7251.77 852.945  12
   5  11  -2 2310.49 496.115  12
   5 -11  -2 1660.11 726.586  14
  -5 -11   2 247.216 600.624  14
  -5  11   2 996.515 583.419   4
  -5 -11   2 2245.75 819.978  15
  -5  11   2 1613.48 377.413  12
   5  11  -1 143859. 3781.57  12
  -5  11   1 118498. 6614.83   4
  -5 -11   1 127234. 7580.80  14
   5 -11  -1 123950. 7638.83  14
  -5 -11   1 145776. 6950.22  15
  -5  11   1 144985. 3515.11  12
   5 -11   0 37118.3 4153.39  14
  -5 -11   0 38692.8 3532.69  15
   5  11   0 41536.0 2010.43  12
  -5  11   0 35837.7 3600.25   4
   5 -11   1 89385.8 6536.95  14
  -5  11  -1 102454. 6787.79   2
  -5  11  -1 91212.5 5805.00   4
  -5 -11  -1 92348.4 5478.61  15
  -5 -11  -1 89006.6 3126.05  17
   5  11   1 95261.7 3058.93  12
  -5 -11  -2 2472.03 885.448  15
  -5 -11  -2 1289.38 370.701  17
   5 -11   2 2346.85 1510.85  14
  -5  11  -2 1414.98 784.644   4
  -5  11  -2 2085.90 700.850   2
   5  11   2 1840.27 483.573  12
   5 -11   3 73792.3 6289.42  14
  -5  11  -3 73124.3 5920.77   2
  -5 -11  -3 73699.2 4905.38  15
  -5  11  -3 67305.8 4881.11   4
  -5 -11  -3 64654.6 2737.57  17
   5  11   3 67490.3 2678.75  12
  -5 -11  -4 28482.0 1868.54  17
  -5  11  -4 30848.9 1757.95  13
   5 -11   4 32471.3 4333.99  14
   5  11   4 26498.2 1738.67  12
   5  11   5 79751.8 2838.48  11
  -5 -11  -5 79230.9 3196.75  17
  -5  11  -5 79908.7 2981.93  13
   5  11   6 8557.15 908.083  11
  -5 -11  -6 9163.25 1105.40  17
  -5  11  -6 7347.09 934.262  13
  -5  11  -7 13154.5 1289.48  13
  -5 -11  -7 11743.7 1215.64  17
   5  11   7 10969.5 1008.61  11
  -5 -11  -8 537.289 325.110  17
  -5  11  -8 1009.54 314.265  13
  -5 -11  -9 114884. 3461.63  17
  -5  11  -9 117097. 3610.55  13
  -5 -11 -10 15797.7 1164.92  17
  -5  11 -10 13202.8 1129.05  13
  -5 -11 -11 1993.85 387.391  17
  -5  11 -11 1835.28 424.662  13
  -5  11 -12 2001.13 333.347  13
   5  13 -14 76067.9 1803.11  12
   5  13 -14 69852.3 2176.27  13
   5 -13 -13 5729.86 540.720   5
   5  13 -13 5321.20 665.685  13
   5  13 -13 5980.14 609.009  12
   5  13 -12 10099.5 889.878  12
   5 -13 -12 8593.63 795.367   5
   5 -13 -12 8705.50 818.727  17
   5  13 -12 7879.72 887.458  13
   5  13 -11 725.298 289.193  12
   5 -13 -11 476.220 258.977  17
   5  13 -11 1024.34 369.614  13
   5  13 -10 114010. 3266.36  12
   5 -13 -10 113908. 3461.52  17
   5  13  -9 8154.17 898.108  12
   5 -13  -9 8071.74 976.323  17
   5  13  -8 56420.0 2375.73  12
   5 -13  -8 54865.6 2471.29  17
   5 -13  -8 58424.9 2773.58   9
   5 -13  -7 1494.83 466.590   9
   5  13  -7 1405.27 403.517  12
   5 -13  -7 1433.08 419.081  17
   5 -13  -6 118971. 3675.70   9
   5  13  -6 116182. 3492.23  12
  -5 -13   6 107225. 7486.65  14
   5 -13  -6 112042. 3533.00  17
  -5  13   6 108706. 2871.59  12
   5 -13  -5 20641.6 1447.70   9
   5 -13  -5 20490.1 1520.70  17
  -5 -13   5 22933.7 3270.73  15
  -5 -13   5 14584.7 2777.88  14
   5  13  -5 22896.6 1585.44  12
   5 -13  -5 22461.6 3338.44   3
  -5  13   5 20703.5 1276.99  12
   5 -13  -4 111956. 7487.19   3
  -5 -13   4 112845. 7831.55  14
  -5 -13   4 124207. 7382.80  15
   5  13  -4 121104. 3676.36  12
  -5  13   4 104259. 3004.77  12
  -5  13   3 448.970 305.123  12
  -5 -13   3 468.914 895.672  15
   5 -13  -3-872.022 1141.73   3
   5  13  -3 119.451 198.016  12
  -5  13   2 10685.2 1038.31  12
   5  13  -2 9520.55 1055.24  12
  -5  13   2 7487.41 1724.00   4
  -5 -13   2 10636.9 2483.13  14
   5 -13  -2 5588.37 1641.17  14
   5 -13  -2 11932.8 2517.04   3
  -5 -13   2 9296.95 1821.07  15
  -5 -13   1 37.8429 909.378  15
  -5  13   1 81.9604 442.538   4
   5 -13  -1 1927.70 827.527  14
  -5  13   1 1373.93 386.491  12
   5  13  -1 1273.83 364.345  12
   5 -13  -1 2578.74 1210.96   3
   5 -13   0 151232. 9098.35  14
  -5  13   0 182817. 4264.59  12
  -5  13   0 159067. 8008.82   4
  -5 -13   0 191609. 5115.64  17
   5  13   0 187134. 4626.55  12
  -5  13  -1 496.278 254.012  12
   5  13   1 314.662 210.179  12
  -5  13  -1 2035.57 893.020   4
   5 -13   1 1677.19 1233.88  14
  -5 -13  -1 249.910 242.722  17
   5 -13   2 4216.44 1613.18  14
  -5 -13  -2 2892.88 582.589  17
  -5  13  -2 2966.82 570.137  12
   5  13   2 3291.02 680.455  12
   5  13   3 132.378 274.734  12
  -5 -13  -3 365.182 312.113  17
   5  13   4 182931. 4390.08  11
  -5 -13  -4 174671. 4821.82  17
   5  13   5 5529.09 741.467  11
  -5 -13  -5 5528.77 867.296  17
   5  13   6 7611.01 844.548  11
  -5 -13  -6 6534.79 893.199  17
  -5  13  -6 6982.31 780.563  13
  -5 -13  -7 531.881 324.745  17
  -5  13  -7 625.917 241.638  13
  -5  13  -8 29192.4 1527.81  13
  -5 -13  -8 31464.8 1710.65  17
  -5  13  -9 567.644 224.559  12
  -5 -13  -9 396.025 226.746  17
  -5  13  -9 380.537 180.377  13
  -5  13 -10 74170.1 1717.76  12
  -5 -13 -10 74755.2 1981.39  17
   5  15 -13 16012.0 682.727  12
   5  15 -12 9688.49 676.607  12
   5 -15 -12 8333.23 562.459   5
   5  15 -11 15806.8 1018.38  12
   5 -15 -11 13684.0 868.935  17
   5  15 -10 26962.4 1414.07  12
   5 -15 -10 22958.6 1284.72  17
   5  15  -9 35401.3 1722.61  12
   5 -15  -9 31769.8 1636.19  17
   5  15  -8 37804.1 1841.38  12
   5 -15  -8 39159.0 1936.08  17
   5  15  -7 4257.31 667.235  12
   5 -15  -7 3451.10 617.278  17
   5 -15  -6 25448.6 1542.29   9
   5  15  -6 28816.8 1675.74  12
   5 -15  -6 27452.4 1688.09  17
   5  15  -5 56883.7 2384.40  12
   5 -15  -5 53998.0 2431.97  17
  -5  15   5 52911.2 1987.77  12
   5  15  -4 38055.2 1996.31  12
   5 -15  -4 38950.1 2097.65  17
  -5  15   4 32927.3 1618.38  12
   5  15  -3 6233.10 823.178  12
  -5  15   3 6780.30 761.109  12
  -5  15   2 4072.12 607.759  12
   5  15  -2 4153.85 656.547  12
  -5  15   1 56871.4 2305.77  12
  -5 -15   1 60483.0 2913.90  17
   5  15  -1 55415.9 2469.60  12
  -5 -15   0 62546.3 2964.93  17
   5  15   0 63756.2 2648.03  12
  -5  15   0 63176.2 2460.73  12
  -5  15  -1 34684.6 1813.48  12
  -5 -15  -1 35858.6 2229.44  17
   5  15   1 33932.1 1940.68  12
  -5  15  -2 8423.84 883.670  12
   5  15   2 7848.15 930.066  12
  -5 -15  -2 9260.75 1118.36  17
   5  15   3 6778.76 829.572  11
  -5  15  -3 6926.87 779.721  12
  -5 -15  -3 6997.70 971.471  17
   5  15   4 55907.7 2178.67  11
  -5 -15  -4 59912.5 2683.14  17
  -5  15  -4 54612.1 2144.62  12
  -5  15  -5 64157.7 2215.04  12
  -5 -15  -5 67433.1 2693.45  17
  -5  15  -6 407.022 187.510  12
  -5 -15  -6 401.974 269.513  17
  -5  15  -7 1171.91 259.015  12
  -5 -15  -7 786.514 285.283  17
  -5  15  -8 12875.3 734.661  12
  -5 -15  -8 13140.2 855.593  17
  -5  15  -9 30150.4 890.120  12
   5  17 -10 1330.16 246.756  12
   5  17  -9 47831.6 1511.33  12
   5  17  -8 325.158 136.807  12
   5 -17  -8 196.795 165.187  17
   5  17  -7 8562.45 736.009  12
   5 -17  -7 7966.51 701.029  17
   5  17  -6 505.017 236.571  12
   5 -17  -6 204.880 228.187  17
   5 -17  -5 96646.8 2739.75  17
   5  17  -5 94504.6 2609.16  12
   5  17  -4 518.319 269.359  12
  -5  17   4-93.1174 193.052  12
   5 -17  -4 356.978 371.215  17
  -5 -17   4-10.2347 206.659  17
  -5  17   3 4418.28 512.784  12
  -5 -17   3 5367.52 779.394  17
   5  17  -3 4864.99 625.543  12
   5 -17  -3 4724.16 656.377  17
  -5 -17   2 1886.69 441.617  17
   5 -17  -2 1160.92 324.503  17
  -5  17   2 1195.43 290.886  12
   5  17  -2 1705.97 359.169  12
   5 -17  -1 29564.4 1625.69  17
  -5 -17   1 31195.4 1831.72  17
   5  17  -1 28422.4 1516.72  12
  -5  17   1 28404.7 1353.72  12
  -5  17   0 269.226 218.511  12
  -5 -17   0 289.381 241.453  17
   5  17   0 502.898 265.195  12
   5  17   1 51547.1 2023.42  12
  -5  17  -1 52835.8 1838.43  12
   5  17   2 38.0296 127.200  11
  -5  17  -2 158.562 139.276  12
  -5 -17  -3 22933.0 1416.71  17
   5  17   3 19333.4 1037.05  11
  -5  17  -3 20865.4 1092.91  12
  -5  17  -4 503.090 194.537  12
  -5 -17  -4 347.049 223.263  17
   5  17   4 689.044 179.956  11
  -5 -17  -5 56261.7 1830.82  17
  -5  17  -5 54017.4 1498.81  12
  -5 -17  -6 3664.01 402.622  17
  -5  17  -6 3017.57 298.912  12
  -5 -19   6 25887.2 1059.83  17
   5  19  -6 22842.0 848.802  12
  -5 -19   5 35282.0 1310.98  17
   5  19  -5 31290.0 1065.45  12
   5  19  -4 26010.0 1010.09  12
  -5 -19   4 29107.5 1236.64  17
   5 -19  -3 1486.52 254.374  17
   5  19  -3 1334.71 253.651  12
  -5 -19   3 1043.30 262.980  17
   5  19  -2 1583.16 264.418  12
  -5 -19   2 1773.46 318.087  17
   5 -19  -2 1814.58 270.108  17
   5  19  -1 14326.7 734.427  11
   5 -19  -1 16257.7 831.824  17
  -5 -19   1 17331.1 970.706  17
  -5 -19   0 49377.0 1579.59  17
   5 -19   0 50396.1 1433.75  17
  -5 -19  -1 15352.7 832.642  17
   5 -19   1 15236.4 753.629  17
  -5 -19  -2 1046.64 200.814  17
   6   0 -20 52772.7 1435.76  10
   6   0 -19-8.09667 200.135  10
   6   0 -18 736.043 274.061  10
   6   0 -17-258.901 198.364  10
   6   0 -15 280.932 170.262   5
   6   0 -15-118.391 360.855  13
   6   0 -15-371.598 384.066  17
  -6   0  14 13721.0 2505.58  16
   6   0 -14 12596.9 976.869   5
   6   0 -14 13635.9 1231.71  17
   6   0 -14 14946.8 1413.71  13
   6   0 -13 107.485 353.475  13
   6   0 -13 246.445 195.574  17
  -6   0  13 157.485 680.645  16
   6   0 -13-73.4788 199.628   5
  -6   0  12 113909. 6123.25  16
   6   0 -12 109162. 6159.49   2
   6   0 -11 242.951 606.872   2
  -6   0  11 454.389 475.269  16
   6   0 -10 252992. 8085.71   2
  -6   0  10 250152. 7618.35  16
   6   0 -10 244471. 7107.93   1
  -6   0   9 306.933 431.482  16
   6   0  -9-221.015 431.473   2
   6   0  -9 21.0733 212.601   1
   6   0  -8 53802.9 2840.49   1
  -6   0   8 60092.6 3111.05  16
   6   0  -8 58247.3 3231.74   2
  -6   0   7 303.633 229.982  16
   6   0  -7 4.99576 251.284   1
   6   0  -7 60.0860 240.680   2
  -6   0   6 85570.6 2999.75  16
   6   0  -6 90772.1 3067.19   2
  -6   0   6 82776.1 1511.76   4
   6   0  -6 82601.7 3047.69   1
   6   0  -5 54.2290 262.177   1
   6   0  -5 334.837 213.775   2
  -6   0   4 231462. 2918.91   2
   6   0  -4 232194. 3826.58   3
   6   0  -4 222973. 4244.11   1
   6   0  -3-12.9708 133.863   1
  -6   0   3 459.963 173.389  15
   6   0  -2 257632. 3728.66   1
  -6   0   2 256345. 2629.68   2
   6   0  -1 200.921 119.526  14
  -6   0   1-62.5052 158.335  15
  -6   0   1 32.0029 114.214   2
   6   0  -1 12.5686 110.807   1
   6   0   0 21158.3 724.959   1
  -6   0   0 25826.1 1484.68   2
  -6   0   0 23540.2 1516.74  15
   6   0   0 22871.9 1711.29  16
  -6   0  -1 219.490 239.918  15
   6   0   1 185.930 385.666  16
  -6   0  -1 201.593 290.269   2
  -6   0  -2 882905. 11976.1  15
   6   0   2 874850. 13258.2  16
  -6   0  -2 863198. 11305.6   2
  -6   0  -3 64.8014 278.006  15
   6   0   3-752.604 750.154  16
  -6   0  -3 349.128 264.377   4
  -6   0  -3 218.625 381.219   2
  -6   0  -4 21083.4 1467.16   4
  -6   0  -4 20693.0 2146.38   2
  -6   0  -4 21615.4 2307.47  15
   6   0   4 16984.9 2160.78  16
   6   0   5 159.208 510.290  16
  -6   0  -5 276.570 327.803  15
  -6   0  -5 140.528 394.751   2
  -6   0  -6 155287. 6952.60   2
   6   0   6 158396. 7733.75  16
  -6   0  -7 140.620 288.557  17
   6   0   7-207.703 852.351  16
  -6   0  -7-247.254 421.432   2
   6   0   8 112060. 7430.75  16
  -6   0  -8 111456. 3570.32  17
  -6   0  -8 114572. 6818.03   2
  -6   0  -8 118589. 3439.62  13
   6   0   8 115573. 6749.51  14
  -6   0  -9-18.0910 359.467  17
   6   0   9 857.743 894.487  16
  -6   0  -9 14.2187 336.734  13
   6   0   9-1182.70 747.217  14
  -6   0 -10 69572.7 3114.69  17
  -6   0 -10 69301.6 2643.29  10
  -6   0 -10 67862.8 2659.43  13
  -6   0 -11 314.520 249.797  10
  -6   0 -11-194.226 340.900  17
  -6   0 -12 147654. 3650.54  10
  -6   0 -13 140.856 162.274  10
   6   0  14 12299.1 983.798   7
   6  -2 -20 42872.3 1237.81  10
   6   2 -19 25491.2 1259.76  10
   6  -2 -19 25405.1 1271.09  10
   6   2 -18 53.4095 201.810  13
   6  -2 -18 74.8080 182.850  10
   6   2 -18 561.150 279.928  10
   6   2 -17 24935.4 1535.13  10
   6   2 -17 24678.0 1791.08  13
   6   2 -16 40929.7 2006.14  10
   6   2 -16 41861.5 2571.44  13
   6  -2 -16 42248.4 2222.46  17
   6  -2 -15 105955. 3560.99  17
   6   2 -15 105801. 3188.83  10
  -6  -2  15 103467. 7044.65  14
   6   2 -15 113945. 4351.70  13
   6  -2 -15 112495. 3031.99   5
  -6   2  15 97664.2 6968.27  16
   6   2 -15 106637. 2918.97   5
   6  -2 -14 2778.41 578.383  17
   6   2 -14 1951.76 619.207  13
  -6  -2  14 3028.96 1052.15  14
   6   2 -14 2252.86 433.695   5
  -6   2  14 2239.36 743.990  16
   6   2 -14 3546.44 1177.19   2
   6  -2 -14 2210.46 431.172   5
   6   2 -13 35481.7 3570.79   2
   6   2 -13 46689.9 2679.02  13
   6   2 -13 39203.5 2007.04  17
   6  -2 -13 37038.9 1668.62   5
  -6  -2  13 42147.2 4270.15  14
   6  -2 -13 35476.1 1817.81  17
  -6   2  13 38445.5 4115.52  16
   6   2 -13 35765.0 1579.72   5
   6   2 -12 76390.7 5021.77   2
  -6   2  12 77940.5 5442.49  16
  -6  -2  12 72439.5 4451.25  16
  -6  -2  12 83631.8 5643.59  14
  -6  -2  11 95347.7 4689.84  16
  -6   2  11 95177.8 5648.62  16
   6   2 -11 90039.5 5122.40   2
  -6  -2  10 95909.9 4315.76  16
   6   2 -10 88510.2 4721.01   2
  -6   2  10 93099.7 5128.42  16
   6  -2 -10 95272.0 4289.36   1
   6   2  -9 1504.56 620.599   2
  -6  -2   9 2095.43 675.337  16
  -6   2   9 2033.64 753.556  16
   6  -2  -9 2233.13 617.155   1
   6  -2  -8 98076.5 3814.83   1
  -6  -2   8 101041. 3451.69  16
  -6   2   8 96585.4 4435.79  16
   6   2  -8 98239.6 4176.25   2
   6  -2  -7 237199. 5629.00   1
  -6   2   7 222649. 6210.85  16
   6   2  -7 226318. 5687.83   2
  -6  -2   7 230293. 4525.16  16
   6   2  -6 86428.9 3811.90   1
  -6  -2   6 89147.9 2360.08  16
  -6   2   6 84027.7 2626.76   4
  -6   2   6 93206.8 3773.65  16
   6   2  -6 89491.5 3105.60   2
   6   2  -5 271874. 4565.09   2
   6  -2  -5 283506. 6437.63   3
  -6  -2   5 259830. 4620.44  14
  -6  -2   5 268203. 3111.06  16
  -6   2   5 255126. 4441.40   4
   6   2  -5 268699. 6460.43   1
  -6   2   4 17841.2 1141.15   4
   6   2  -4 17870.6 937.191   2
  -6  -2   4 18154.6 1046.34  14
   6   2  -4 17390.8 1583.27   1
  -6  -2   3 158275. 2730.02  14
  -6   2   3 153098. 3331.52   4
  -6   2   2 170766. 3634.73   4
  -6  -2   2 173292. 2814.35  14
  -6   2   2 171267. 2851.88  15
  -6  -2   2 178972. 4066.92  15
   6  -2  -2 171105. 3738.33  14
   6   2  -2 175989. 2683.06   2
   6   2  -2 169451. 3283.30  16
  -6   2   1 72757.5 2475.35   4
   6  -2  -1 69322.8 2370.02  14
   6   2  -1 77536.5 2715.68  16
  -6  -2   1 73299.3 2708.43  15
  -6   2   1 72396.3 2644.85   2
  -6   2   1 74142.5 2367.64  15
  -6   2   0 9157.21 935.485   4
   6  -2   0 8688.44 922.798  14
  -6   2   0 8058.81 933.555  15
  -6  -2   0 8778.26 1039.50  15
  -6   2   0 9795.27 1090.50   2
   6   2   0 9460.85 1093.29  16
  -6   2  -1 57935.6 2407.16   4
  -6  -2  -1 52834.8 1332.39   1
   6   2   1 60106.3 3155.65  16
   6  -2   1 61813.1 3202.93  16
  -6  -2  -1 59721.0 2919.05  15
  -6  -2  -1 60106.1 2758.34   2
  -6   2  -1 62150.8 2936.30  15
  -6   2  -1 58914.5 2909.52   2
   6  -2   1 61952.9 2803.81  14
  -6   2  -2 241513. 5090.02   4
  -6  -2  -2 238816. 6155.24   2
  -6   2  -2 228923. 6391.01  15
  -6  -2  -2 229375. 6305.13  15
   6  -2   2 235707. 7030.59  16
   6  -2   2 253611. 6446.68  14
   6   2   2 223417. 6748.47  16
  -6   2  -2 232706. 6390.16   2
  -6   2  -3 219208. 6825.56   2
  -6   2  -3 229001. 5079.69   4
  -6  -2  -3 217946. 6523.47   2
   6  -2   3 241367. 7009.99  14
   6  -2   3 229960. 7626.55  16
  -6  -2  -3 216975. 6767.64  15
   6   2   3 200800. 7044.70  16
  -6  -2  -4 30953.3 2813.18  15
  -6   2  -4 33335.1 2910.67   2
  -6  -2  -4 32710.5 2755.92   2
   6  -2   4 36562.4 2967.10  14
   6   2   4 31214.0 3050.36  16
   6  -2   4 35249.5 3281.62  16
  -6   2  -4 34765.6 2015.18   4
  -6   2  -5 1350.69 681.408   2
   6   2   5 1978.60 900.961  16
  -6  -2  -5 2353.45 878.372  15
   6  -2   5 2266.50 878.705  14
   6  -2   5 3439.38 1185.94  16
   6  -2   6 26473.4 3255.24  16
  -6   2  -6 22690.9 2701.38   2
   6  -2   6 26330.3 2987.45  14
   6   2   6 23433.9 3066.67  16
  -6  -2  -6 23829.2 2930.75  15
   6   2   7 82384.8 6201.00  16
  -6  -2  -7 88413.4 3010.62  17
   6  -2   7 92249.9 5932.61  14
  -6   2  -7 86086.9 2961.08  17
  -6  -2  -7 92466.3 6179.08  15
   6  -2   7 85782.8 6111.51  16
  -6   2  -7 86915.7 2543.03  10
  -6   2  -7 87453.9 5767.74   2
  -6   2  -8 64034.8 2725.93  17
  -6   2  -8 66089.2 2366.19  10
  -6  -2  -8 67404.4 2837.42  17
   6  -2   8 65871.9 5640.99  16
   6  -2   8 80694.4 5769.85  14
   6   2   8 64756.0 5904.44  16
  -6   2  -8 65699.0 5275.36   2
  -6   2  -9 14396.8 1170.51  10
  -6  -2  -9 15037.3 1435.24  17
  -6   2  -9 14883.6 1370.97  17
   6   2   9 12047.8 2247.98  14
   6   2   9 13776.4 2899.28  16
   6  -2   9 15244.9 2569.49  14
   6  -2   9 11151.9 2471.46  16
  -6   2  -9 16060.9 1447.58  13
  -6   2 -10 4459.11 664.665  10
  -6  -2 -10 5467.69 920.098  17
  -6   2 -10 4863.31 829.908  17
  -6   2 -10 4143.31 797.364  13
  -6  -2 -11 111953. 3351.42  10
  -6   2 -11 107147. 3225.82  10
  -6   2 -11 106420. 3582.90  13
  -6  -2 -11 111474. 3985.22  17
  -6   2 -12 19593.1 1317.65  10
  -6  -2 -12 20005.6 1577.96  17
  -6   2 -12 17952.2 1318.45  13
  -6  -2 -12 19157.5 1287.00  10
  -6   2 -13 4221.46 563.545  10
   6  -2  13 4258.83 684.660   7
  -6  -2 -13 4094.70 517.626  10
   6  -2  14-122.441 170.623   7
  -6  -2 -14 101.694 89.2350  10
   6  -4 -19 39370.1 1462.46  10
   6   4 -18-265.321 298.735  13
   6   4 -18 125.892 130.537  10
   6  -4 -17 72924.3 2680.82  17
   6   4 -17 74116.7 2526.07  10
   6   4 -17 75133.9 3388.82  13
   6  -4 -16 6040.56 882.432  17
   6   4 -16 5913.64 802.793  10
   6   4 -16 6278.39 1133.69  13
   6   4 -15 197159. 3984.25   5
   6  -4 -15 202734. 4124.62   5
   6  -4 -15 208262. 4967.91  17
   6   4 -15 204354. 6310.00  13
   6   4 -15 194874. 4326.05  10
   6   4 -14 11985.1 996.294   5
   6  -4 -14 12664.2 1071.33   5
   6   4 -14 13451.4 1640.72  13
  -6   4  14 9049.01 2074.02  16
   6  -4 -14 11582.7 1133.53  17
  -6  -4  14 10974.0 2231.01  14
   6   4 -14 12191.6 1068.93  10
  -6   4  13 20493.6 3133.99  16
   6   4 -13 22444.9 2899.43   2
   6  -4 -13 26080.9 1599.69  17
   6   4 -13 22430.1 1289.96   5
   6   4 -13 25142.3 2120.32  13
   6  -4 -13 24198.7 1449.95   5
  -6  -4  13 25993.2 3502.17  14
   6   4 -13 24425.6 1443.82  10
   6   4 -12 1484.19 344.291   5
   6   4 -12 1582.00 584.253   2
   6   4 -12 1609.92 343.710  10
  -6   4  12 303.495 541.216  16
   6  -4 -12 1596.84 359.849  17
   6  -4 -12 1471.08 300.444   5
  -6  -4  12 403.564 373.865  14
   6   4 -12 1545.84 610.921  13
   6   4 -11 169379. 7282.00   2
  -6  -4  11 190852. 8370.02  14
  -6   4  11 167420. 8040.96  16
   6   4 -10 19093.5 2252.63   2
   6  -4 -10 21309.9 2155.21   1
  -6  -4  10 19012.5 2462.88  14
  -6   4  10 18189.0 2473.33  16
  -6   4   9 5960.12 1392.99  16
   6   4  -9 5692.25 1175.57   2
   6  -4  -9 7022.26 1217.14   1
  -6  -4   9 6834.93 1407.36  14
   6  -4  -8 2636.22 616.527  15
  -6  -4   8 2616.17 507.583  16
  -6  -4   8 2976.04 903.745  14
  -6   4   8 2616.34 887.199  16
   6   4  -8 3109.71 841.126   2
  -6   4   7 337017. 6797.49   4
  -6  -4   7 320907. 3914.95  16
  -6   4   7 350006. 8678.53  16
  -6  -4   7 333049. 7719.29  14
   6   4  -7 346275. 7578.37   2
  -6   4   6 31339.0 2518.79  16
   6  -4  -6 30594.3 2625.74   3
   6  -4  -6 33025.3 1458.61  15
  -6   4   6 28499.3 2085.11   4
   6   4  -6 29278.9 2004.27   2
  -6  -4   6 27663.7 2028.01  14
  -6   4   5 55708.0 2877.71   4
   6  -4  -5 64192.9 1576.47  15
   6  -4  -5 59464.1 3536.34   3
  -6  -4   5 58054.8 2757.97  14
   6   4  -5 60105.5 2595.32   2
  -6   4   4 7906.86 1066.86   4
   6  -4  -4 9921.42 1328.03  14
   6  -4  -4 9047.22 579.125  15
  -6  -4   4 8010.41 981.214  14
   6   4  -3 225029. 2711.44  16
  -6  -4   3 231045. 5007.61  14
   6  -4  -3 237146. 6196.49  14
  -6   4   3 225639. 5475.39   4
  -6  -4   2 144023. 4392.62  15
   6   4  -2 152596. 3343.71  16
  -6  -4   2 156503. 2811.34   3
   6  -4  -2 151472. 4772.01  14
  -6   4   2 145662. 4320.38   4
  -6  -4   1 222951. 5260.15  14
  -6  -4   1 235392. 5769.08  15
   6   4  -1 229608. 5034.70  16
   6  -4  -1 221048. 5708.60  14
  -6   4   1 227300. 5468.54   4
  -6   4   0 524.055 290.643   2
  -6  -4   0 1035.44 1006.01  15
   6  -4   0-92.5500 300.826  14
  -6   4   0 238.570 224.177   4
   6   4   0 343.226 715.318  16
   6  -4   1 67170.0 3517.01  14
   6   4   1 63674.5 3460.59  16
  -6   4  -1 66668.2 3142.62   4
  -6   4  -1 64690.7 3553.15   2
  -6  -4  -1 76074.5 3716.69  15
  -6  -4  -2 38692.0 2881.24  15
  -6   4  -2 37799.7 2493.20   4
   6   4   2 35927.2 2870.04  16
   6  -4   2 38690.0 2883.69  14
  -6   4  -2 39580.4 3008.53   2
   6   4   3 157248. 6671.63  16
  -6   4  -3 164723. 5186.35   4
   6  -4   3 176228. 6745.25  14
  -6  -4  -3 164049. 6304.45  15
  -6   4  -3 159361. 6443.89   2
   6  -4   4 29257.8 2996.65  14
  -6   4  -4 24035.2 2015.57   4
  -6  -4  -4 23969.9 2605.86  15
  -6   4  -4 23500.1 2677.51   2
   6   4   4 22607.4 2791.86  16
   6   4   5 1582.91 1046.38  16
   6  -4   5 1013.71 337.445  14
  -6   4  -5 771.683 574.893   2
  -6  -4  -5 1738.68 869.797  15
  -6   4  -6 15313.4 1220.61  17
  -6   4  -6 13086.9 2239.09   2
  -6  -4  -6 14483.6 1188.35  17
  -6  -4  -6 13950.5 2340.38  15
   6   4   6 13133.5 2483.91  16
   6  -4   6 16839.0 2578.19  14
  -6   4  -6 14659.8 1048.75  10
   6  -4   7 143401. 7907.92  14
  -6  -4  -7 131499. 3907.04  17
  -6   4  -7 126782. 7294.64   2
  -6   4  -7 132569. 3317.78  10
  -6  -4  -7 126271. 7319.76  15
   6   4   7 122496. 7920.56  16
  -6  -4  -8 8712.34 1079.79  17
  -6   4  -8 7579.71 844.094  10
   6  -4   8 10523.8 2256.54  14
   6   4   8 8931.69 2466.99  16
  -6   4  -8 8655.51 1958.16   2
  -6  -4  -8 8046.15 1928.89  15
   6   4   9 20452.8 3420.05  16
  -6   4  -9 22556.6 1854.15  13
  -6  -4  -9 20819.8 1707.88  17
   6  -4   9 25121.5 3444.09  14
  -6   4  -9 21047.3 1430.71  10
  -6  -4 -10 137.569 247.969  17
  -6   4 -10-270.320 314.814  10
  -6   4 -10 132.602 396.746  13
  -6   4 -11 61494.4 2394.99  10
  -6   4 -11 63057.4 2947.40  13
  -6  -4 -11 62282.9 2936.36  17
   6  -4  11 64164.0 2948.52   7
  -6  -4 -12 5878.23 833.105  17
  -6   4 -12 6822.45 875.755  13
   6  -4  12 4428.54 701.882   7
  -6  -4 -12 5794.03 669.985  10
  -6  -4 -13 21187.4 1347.04  17
  -6  -4 -13 18986.9 991.192  10
   6  -4  13 21452.8 1358.58   7
  -6   4 -13 18824.5 1190.48  13
   6  -6 -19 3385.82 373.857  10
   6   6 -19 3930.44 507.945  13
   6   6 -18 166.648 291.860  13
   6  -6 -17 38.0305 142.158  17
   6   6 -17 663.212 302.583  13
   6  -6 -16 104345. 3324.55  17
   6   6 -16 104360. 4402.15  13
   6  -6 -15 11030.4 1126.88  17
   6  -6 -15 10194.3 898.474   5
   6   6 -15 10528.1 1513.96  13
   6   6 -15 10444.3 986.614  10
   6  -6 -14 25390.1 1530.88   5
  -6   6  14 22109.6 3280.02  16
   6  -6 -14 27283.6 1774.40  17
   6   6 -14 26810.5 1606.95  10
   6   6 -14 28286.5 2450.08  13
   6  -6 -13 4394.39 695.143  17
   6   6 -13 3389.87 532.196   5
   6  -6 -13 3764.84 616.087   5
   6   6 -13 2362.10 958.045  13
  -6  -6  13 2590.46 927.702  14
  -6   6  13 3110.71 1392.69  16
   6   6 -13 4543.23 659.393  10
   6   6 -12 72727.9 3716.92  13
   6  -6 -12 69722.4 2642.66  17
   6   6 -12 68355.5 2334.09   5
   6   6 -12 68107.9 5145.41   2
   6   6 -12 70516.8 2472.19  10
  -6   6  12 65092.4 5516.23  16
   6  -6 -12 65198.9 2479.58   5
  -6  -6  12 74504.1 5955.27  14
  -6   6  11 3768.56 1208.26  16
   6  -6 -11 3864.20 709.979   9
   6   6 -11 2626.02 550.740  13
  -6  -6  11 3429.14 1218.67  14
   6   6 -11 3581.70 518.686   5
   6   6 -11 3221.22 482.527  10
   6   6 -11 1399.94 726.764   2
   6  -6 -11 3264.83 558.018   6
   6   6 -10 218406. 8353.07   2
  -6   6  10 205212. 8904.88  16
  -6  -6  10 219736. 9037.80  14
  -6   6   9 425.572 702.570  16
  -6  -6   9 548.594 646.472  14
   6   6  -9 269.187 426.806   2
  -6  -6   8 106329. 5426.75  14
  -6   6   8 105257. 5559.34  16
  -6   6   8 101797. 4421.70   4
   6   6  -8 111607. 5306.41   2
  -6   6   7 60910.6 4034.61  16
  -6  -6   7 61376.5 3855.78  14
   6   6  -7 64666.9 3788.15   2
  -6   6   7 61062.8 3564.88   4
   6  -6  -7 62260.2 4300.59   3
  -6   6   6 190702. 6882.65  16
   6  -6  -6 174639. 6968.58   3
  -6  -6   6 190389. 6453.33  14
   6   6  -6 197432. 6277.14   2
  -6   6   6 191410. 6491.45   4
   6  -6  -5 7800.28 798.813  15
   6  -6  -5 6663.73 1405.86   3
   6   6  -5 7007.79 1175.33   2
  -6  -6   5 6675.74 1197.45  14
  -6   6   5 7210.61 1320.73   4
  -6   6   4 77054.1 4034.37   4
   6  -6  -4 81491.0 4573.10  14
   6  -6  -4 85404.8 2654.55  15
  -6  -6   4 83738.4 4067.87  14
  -6   6   3 4860.10 1045.46   4
   6   6  -3 4914.46 467.982  16
  -6  -6   3 4833.12 972.685  14
   6  -6  -3 3894.99 984.634  14
  -6  -6   2 115105. 4616.39  15
  -6   6   2 114942. 4769.21   4
   6  -6  -2 121936. 5275.00  14
  -6  -6   2 111252. 4439.21  14
   6   6  -2 128857. 3484.62  16
  -6  -6   2 115119. 3575.72   3
   6  -6  -1 13701.6 1776.80  14
  -6   6   1 15242.4 1778.01   4
   6   6  -1 16089.0 1544.07  16
  -6  -6   1 14359.7 1650.11  14
  -6  -6   1 12975.2 1523.20  15
   6   6   0 62997.1 3417.74  16
  -6   6   0 63784.2 3868.53   4
   6  -6   0 71514.4 4222.79  14
  -6  -6   0 58678.6 3429.76  15
   6  -6   1 18224.6 2179.29  14
  -6  -6  -1 18502.8 2050.23  15
  -6   6  -1 17862.1 1990.02   4
   6   6   1 19686.4 2159.77  16
  -6   6  -1 17989.9 2134.63   2
   6   6   2 251957. 8393.29  16
   6  -6   2 272929. 8937.79  14
  -6   6  -2 262678. 7651.18   4
  -6  -6  -2 267559. 8186.27  15
  -6   6  -2 257546. 8449.10   2
  -6  -6  -3 15974.9 2122.05  15
   6   6   3 18309.9 2489.56  16
  -6   6  -3 17508.2 1983.77   4
  -6   6  -3 14944.2 2159.97   2
   6  -6   3 18293.8 2523.87  14
   6   6   4 51508.4 4518.10  16
  -6   6  -4 56229.2 4408.88   2
   6  -6   4 59080.7 4799.29  14
  -6   6  -4 53905.8 3458.05   4
  -6  -6  -4 52193.9 4085.73  15
  -6   6  -5 20614.2 1296.72  10
  -6  -6  -5 23237.9 2906.51  15
  -6  -6  -5 23098.7 1569.97  17
  -6   6  -5 18088.8 2658.85   2
   6   6   5 23404.5 3263.74  16
   6  -6   5 23806.1 3299.44  14
  -6   6  -6 64336.0 5214.01   2
   6   6   6 61393.3 2442.94  11
  -6   6  -6 69939.1 2503.70  10
   6  -6   6 72642.4 2938.59   7
   6   6   6 63650.9 5670.46  16
  -6  -6  -6 65139.6 5064.22  15
   6  -6   6 74435.5 5990.55  14
  -6  -6  -6 69685.5 2895.23  17
  -6   6  -7 5976.38 817.387  10
   6   6   7 4998.83 1844.17  16
  -6   6  -7 4913.91 1504.02   2
  -6  -6  -7 4856.38 1516.28  15
  -6  -6  -7 3686.23 711.770  17
   6  -6   7 4725.55 1907.33  14
   6  -6   7 5596.53 922.663   7
  -6   6  -8 52130.1 2284.71  10
  -6  -6  -8 54659.7 2751.44  17
   6  -6   8 57843.8 5410.36  14
  -6  -6  -8 56402.7 4942.19  15
   6   6   8 45472.8 5101.74  16
   6  -6   8 58245.2 2847.47   7
  -6   6  -8 57555.9 2952.47  13
  -6  -6  -9 2672.81 645.073  17
   6  -6   9 2807.27 683.914   7
  -6   6  -9 1556.78 543.983  13
  -6  -6 -10 2671.63 627.623  17
  -6   6 -10 4072.98 817.257  13
   6  -6  10 3438.88 692.734   7
   6  -6  11 26523.7 1745.15   7
  -6  -6 -11 28093.0 1857.08  17
  -6   6 -11 27845.3 1961.58  13
  -6  -6 -12 94336.5 3009.86  17
   6  -6  12 94036.4 2875.13   7
  -6   6 -12 101914. 3323.11  13
   6  -6  13 758.427 216.618   7
  -6  -6 -13 1170.92 290.662  17
  -6   6 -13 1184.53 329.881  13
  -6  -6 -13 624.683 146.678  10
   6   8 -18 2612.09 517.456  13
   6   8 -17 16437.1 1442.28  13
   6   8 -16 45896.3 2713.74  13
   6  -8 -16 43796.6 1894.00  17
   6  -8 -15 25607.7 1352.08   5
   6  -8 -15 27226.2 1667.33  17
   6   8 -15 28174.2 2269.65  13
   6  -8 -14 2647.47 507.721   5
   6   8 -14 3025.24 844.126  13
   6  -8 -14 3315.19 657.652  17
   6  -8 -13 17318.6 1427.38  17
   6  -8 -13 15936.9 1283.35   5
   6   8 -13 20389.5 2003.17  13
   6  -8 -12 51782.2 2411.52  17
  -6  -8  12 54623.5 5479.78  14
  -6   8  12 43949.4 4622.86  16
   6   8 -12 52986.7 3196.62  13
   6   8 -11 30466.7 3522.00   2
  -6  -8  11 33841.3 4132.09  14
   6  -8 -11 34252.7 1928.34  17
  -6   8  11 32375.3 3973.75  16
   6   8 -11 34323.0 2502.30  13
   6  -8 -11 31161.1 2089.96   9
   6  -8 -10 88849.9 3263.82   9
  -6   8  10 98271.9 6491.41  16
   6  -8 -10 101496. 3158.82  17
   6   8 -10 102610. 4049.86  13
  -6  -8  10 99675.7 6719.58  14
   6   8 -10 100025. 6224.74   2
   6  -8  -9 3314.69 585.554   9
   6   8  -9 4141.96 808.463  13
   6   8  -9 3039.10 1150.58   2
  -6   8   9 3845.64 1220.13  16
  -6  -8   9 3770.11 1408.41  14
  -6   8   8 69250.0 4850.00  16
   6   8  -8 71318.7 4838.11   2
  -6  -8   8 64942.6 4810.31  14
   6  -8  -7 70649.8 4937.37   3
  -6  -8   7 74184.8 4944.43  14
   6   8  -7 85986.5 5112.87   2
  -6   8   7 75762.5 4641.06   4
  -6   8   7 78733.0 4942.94  16
   6   8  -6 127944. 6029.96   2
  -6   8   6 118000. 5792.49  16
   6  -8  -6 103630. 5954.40   3
  -6  -8   6 117392. 6061.22  14
  -6   8   6 112783. 5698.12   4
   6  -8  -5 11496.8 2023.19   3
   6   8  -5 11298.6 1766.05   2
  -6  -8   5 14499.7 2047.91  14
  -6   8   5 11060.3 1810.04   4
  -6   8   5 11617.9 1826.21  16
   6  -8  -4 10111.5 1934.74  14
   6  -8  -4 10567.6 1128.67  15
  -6  -8   4 9961.38 1708.22  14
  -6   8   4 9238.68 1634.73   4
  -6   8   3 57978.5 4019.60   4
   6  -8  -3 57074.0 4355.49  14
  -6  -8   3 61488.0 4143.02  14
  -6  -8   2 86323.7 3701.11   3
   6  -8  -2 87281.4 5285.58  14
  -6   8   2 87380.7 4864.11   4
  -6  -8   2 80963.2 4695.50  14
  -6  -8   2 90876.6 4767.52  15
  -6  -8   1 50391.9 2831.91   3
   6  -8  -1 54663.2 4182.22  14
  -6  -8   1 49447.7 3459.40  15
  -6  -8   1 48719.7 3615.04  14
  -6   8   1 52035.3 3798.79   4
   6   8  -1 61047.2 3153.98  16
   6  -8   0 14697.1 2206.04  14
  -6  -8   0 12093.5 1761.94  15
   6   8   0 13783.3 1760.24  16
  -6   8   0 15114.7 2062.66   4
  -6   8  -1 14129.3 1995.09   4
   6   8   1 12229.4 1776.58  16
  -6  -8  -1 16593.2 2110.90  15
   6  -8   1 15047.3 2361.81  14
  -6   8  -1 14839.6 2171.92   2
   6  -8   2 194295. 8632.53  14
  -6   8  -2 169811. 7641.67   2
   6   8   2 190404. 7904.40  16
  -6  -8  -2 181890. 7234.95  15
  -6   8  -2 185696. 7389.73   4
   6   8   3 55170.2 4581.05  16
   6  -8   3 54670.5 4850.84  14
  -6   8  -3 44809.0 4103.83   2
  -6   8  -3 52198.8 3858.30   4
  -6  -8  -3 56357.8 4234.68  15
   6  -8   4 15673.5 1270.52   7
  -6   8  -4 15658.3 2065.07   4
  -6  -8  -4 15820.0 1307.87  17
   6   8   4 16793.5 1206.44  11
   6   8   4 13408.0 2476.77  16
  -6  -8  -4 14671.8 2206.32  15
   6  -8   4 15359.0 2649.86  14
  -6   8  -4 13698.5 2352.88   2
  -6  -8  -5-61.3097 595.765  15
   6   8   5 683.568 379.063  11
  -6  -8  -5 340.988 314.042  17
   6  -8   5 1056.54 511.538  14
   6  -8   5 43.2822 216.000   7
  -6   8  -5 496.563 428.599   2
  -6   8  -6 39832.7 4295.94   2
   6   8   6 42049.1 2090.71  11
  -6  -8  -6 43185.3 2372.59  17
  -6  -8  -6 47213.8 4284.03  15
   6  -8   6 52292.7 5456.66  14
   6  -8   6 41493.1 2277.76   7
   6   8   6 42658.6 4688.59  16
  -6  -8  -7 45414.5 2483.19  17
   6   8   7 36581.0 1971.79  11
   6  -8   7 48423.2 2544.32   7
   6   8   7 44184.1 5066.22  16
  -6   8  -7 45966.9 2536.20  13
   6  -8   7 51358.2 5386.49  14
  -6  -8  -8 54914.2 2734.14  17
  -6   8  -8 56081.6 2865.69  13
   6  -8   8 59399.4 2819.70   7
  -6  -8  -9 1674.62 463.570  17
   6  -8   9 1531.06 393.728   7
  -6   8  -9 1333.88 589.268  13
  -6   8 -10 19744.7 1650.58  13
   6  -8  10 19636.1 1440.50   7
  -6  -8 -10 20036.0 1522.73  17
  -6  -8 -11 20969.6 1416.79  17
   6  -8  11 20368.5 1286.79   7
  -6   8 -11 21755.7 1613.20  13
  -6  -8 -12 67262.7 2174.70  17
  -6   8 -12 67850.0 2472.98  13
  -6   8 -13 5550.43 557.737  13
  -6  -8 -13 5185.46 458.996  17
   6  10 -17 32845.1 1654.45  13
   6  10 -16 3094.59 598.199  13
   6 -10 -15 115573. 2919.82  17
   6  10 -15 115938. 2731.15  12
   6  10 -15 113135. 3996.39  13
   6 -10 -14 2193.41 436.323  17
   6  10 -14 1684.24 520.225  13
   6 -10 -14 774.552 239.576   5
   6 -10 -13 10670.3 996.313   5
   6 -10 -13 11385.6 1107.46  17
   6  10 -13 10330.7 1377.70  13
   6  10 -12 349.103 388.415  13
   6 -10 -12 989.185 423.278  17
  -6 -10  11 87082.5 6901.62  14
   6 -10 -11 86204.3 3169.79  17
   6  10 -11 83732.5 3710.04  13
  -6  10  11 80774.6 6179.38  16
   6 -10 -11 81783.3 3445.81   9
   6 -10 -10 7880.16 1050.60   9
  -6  10  10 6744.92 1794.11  16
  -6 -10  10 9636.70 2244.29  14
   6 -10 -10 8332.91 972.662  17
   6  10 -10 4514.18 1419.88   2
   6  10 -10 6506.29 980.651  13
   6  10  -9 4124.66 811.785  13
   6 -10  -9 4295.23 755.069   9
   6 -10  -9 4543.97 695.057  17
  -6  10   9 4921.83 1398.92  16
   6  10  -9 3048.21 994.136   2
  -6 -10   9 3955.63 1323.08  14
  -6  10   8-224.279 848.706  16
   6 -10  -8 120.289 284.849   9
   6  10  -8-223.379 404.932   2
   6 -10  -8 790.166 279.418  17
   6  10  -8-459.608 344.825  13
  -6 -10   8-406.267 851.521  14
   6 -10  -7 150370. 4049.81   9
   6 -10  -7 152940. 3704.43  17
  -6  10   7 151496. 7121.56  16
  -6 -10   7 155545. 8137.40  14
   6 -10  -7 145770. 7821.67   3
   6  10  -7 167747. 8115.69   2
  -6  10   6 9256.82 1657.56  16
  -6 -10   6 10473.2 2077.25  14
   6  10  -6 11125.6 977.491  12
   6 -10  -6 11121.5 1048.76   9
   6  10  -6 12850.5 2192.65   2
  -6  10   6 10891.8 1966.85   4
   6 -10  -6 8920.88 1919.83   3
  -6  10   5 37099.9 3607.99   4
  -6 -10   5 39953.7 4078.62  14
   6  10  -5 41222.5 3741.96   2
  -6  10   5 40933.8 3350.27  16
   6 -10  -5 37333.9 4056.08   3
  -6  10   4 1975.17 817.056  16
  -6  10   4 2198.75 1147.94   4
   6 -10  -4 1800.28 875.833  14
  -6 -10   4 1457.20 957.344  14
   6 -10  -4 1322.19 984.573   3
   6 -10  -3 179235. 8786.80  14
  -6  10   3 193527. 6733.57  16
  -6 -10   3 195361. 8839.92  14
  -6  10   3 177029. 7791.57   4
   6 -10  -2 9343.97 1946.72  14
  -6 -10   2 10521.8 1858.33  15
  -6 -10   2 7418.22 1767.12  14
  -6  10   2 8182.76 1725.90   4
  -6 -10   1 217097. 8193.49  15
  -6  10   1 204294. 8417.04   4
  -6 -10   1 186460. 8431.53  14
   6 -10  -1 206349. 9300.13  14
  -6  10   0 11536.1 2214.62   2
  -6  10   0 11112.5 1979.80   4
  -6 -10   0 12189.6 1956.41  15
   6 -10   0 11155.6 2161.66  14
  -6 -10   0 10009.9 964.852  17
   6  10   0 11543.9 1012.35  12
  -6  10  -1 64674.1 4762.41   4
  -6 -10  -1 65444.6 4545.26  15
   6 -10   1 60225.2 5197.91  14
  -6  10  -1 59019.9 4947.39   2
   6  10   1 60672.6 2327.80  12
  -6 -10  -1 59195.5 2417.48  17
   6  10   2 75.9844 189.087  12
  -6  10  -2-168.676 1075.13   2
  -6  10  -2 144.542 511.464   4
  -6 -10  -2-243.002 543.406  15
  -6 -10  -2 269.907 242.490  17
   6 -10   2 1471.30 887.059  14
   6 -10   3 110218. 7648.74  14
  -6  10  -3 103963. 5889.34   4
  -6 -10  -3 99702.7 3325.51  17
  -6 -10  -3 106339. 6037.43  15
  -6  10  -3 108964. 6979.27   2
   6  10   3 110105. 6443.09  16
   6 -10   3 91757.6 3136.39   7
   6  10   3 101916. 3272.72  12
  -6 -10  -4 798.931 382.435  17
   6  10   4 1170.17 356.866  11
   6  10   4 437.740 411.118  16
  -6  10  -4 1134.30 638.278   2
   6 -10   4-96.0212 540.108  14
   6 -10   4 508.019 209.965   7
   6  10   5 342.164 222.956  11
  -6 -10  -5 643.861 327.472  17
   6 -10   5 722.707 447.825  14
  -6  10  -5 357.603 223.699  13
   6 -10   5 683.147 388.691   7
   6  10   6 619.727 305.099  11
  -6 -10  -6 257.358 264.269  17
   6 -10   6 51.1790 274.800   7
  -6  10  -6 168.120 226.193  13
  -6 -10  -7 164473. 4606.23  17
   6 -10   7 175796. 4633.75   7
  -6  10  -7 165262. 4635.76  13
  -6 -10  -8 739.699 392.080  17
   6 -10   8 1226.49 399.751   7
  -6  10  -8 1229.52 434.332  13
  -6 -10  -9 8554.09 958.196  17
  -6  10  -9 9497.18 1083.16  13
  -6 -10 -10 353.328 205.374  17
  -6  10 -10-108.450 314.588  13
  -6 -10 -11 94067.7 2539.72  17
  -6  10 -11 96537.7 2840.61  13
  -6 -10 -12 741.792 186.624  17
  -6  10 -12 500.667 208.360  13
   6  12 -16 43444.7 1611.41  13
   6  12 -15 48497.0 2046.00  13
   6 -12 -14 10608.8 756.999   5
   6  12 -14 11266.7 827.451  12
   6  12 -14 9171.55 995.372  13
   6  12 -13 4359.95 581.510  12
   6 -12 -13 4151.07 556.791   5
   6 -12 -13 4642.84 596.255  17
   6  12 -13 3924.91 775.466  13
   6  12 -12 41185.1 1912.71  12
   6  12 -12 37675.1 2217.28  13
   6 -12 -12 38354.1 1924.18  17
   6  12 -11 38394.5 1902.37  12
   6 -12 -11 36598.7 1978.61  17
   6  12 -11 34425.7 2126.39  13
   6  12 -10 63244.3 2484.10  12
   6 -12 -10 65670.2 3107.65   9
   6 -12 -10 67981.6 2771.68  17
   6  12 -10 63528.5 2793.22  13
   6 -12  -9 9826.03 1165.36   9
   6  12  -9 7985.89 901.981  12
   6 -12  -9 9148.47 1029.42  17
  -6  12   9 11152.3 1946.75  16
  -6 -12   9 5936.21 1468.04  14
   6  12  -8 64831.7 2534.06  12
   6 -12  -8 66045.2 2958.28   9
  -6  12   8 59511.7 4551.67  16
  -6 -12   8 62179.1 5624.04  14
   6 -12  -8 63902.0 2641.70  17
   6  12  -7 120343. 3465.64  12
   6 -12  -7 127840. 3661.85  17
   6 -12  -7 129612. 3995.91   9
  -6 -12   7 122417. 7813.82  14
  -6  12   7 110207. 5994.10  16
   6  12  -7 133073. 7534.62   2
   6  12  -6 80823.8 2872.56  12
   6  12  -6 83028.6 5871.27   2
   6 -12  -6 80153.7 3011.55   9
  -6 -12   6 78291.7 6284.31  14
   6 -12  -6 84202.6 6443.56   3
   6 -12  -6 78647.4 2875.51  17
   6 -12  -5 18985.6 1402.27   9
  -6 -12   5 23036.0 3227.27  15
  -6  12   5 18996.1 1181.31  12
   6 -12  -5 22470.3 3381.62   3
  -6  12   5 17563.2 2692.99   4
  -6 -12   5 20422.1 3231.28  14
   6  12  -5 20761.7 2931.97   2
   6  12  -5 19359.0 1415.73  12
   6  12  -4 1421.72 494.031  12
  -6 -12   4 451.865 727.425  15
   6 -12  -4 412.873 1281.57   3
   6 -12  -4 576.402 280.740   9
  -6  12   4 1717.84 640.136   4
  -6  12   4 1027.81 354.442  12
  -6 -12   4 726.457 587.818  14
  -6  12   3 18230.3 1304.87  12
   6  12  -3 15953.1 1318.41  12
  -6  12   3 11425.4 2129.40   4
  -6 -12   3 17994.8 2715.51  15
  -6 -12   3 15867.5 2954.09  14
   6 -12  -3 14942.5 2834.65   3
   6 -12  -3 14026.2 2783.47  14
  -6  12   2 92599.6 2906.33  12
  -6 -12   2 87167.1 5794.76  15
  -6 -12   2 88164.3 6663.80  14
   6 -12  -2 79896.6 6451.65  14
  -6  12   2 77216.2 5506.14   4
   6  12  -2 90808.6 3136.72  12
  -6 -12   1 97144.7 5998.34  15
  -6  12   1 82422.7 5699.48   4
   6 -12  -1 78488.1 6403.10  14
  -6  12   1 96731.4 2997.98  12
   6  12  -1 97277.9 3264.93  12
  -6 -12   0 31776.5 3359.27  15
  -6  12   0 29845.1 1664.40  12
  -6  12   0 29624.7 3403.16   4
  -6  12   0 35192.6 4162.04   2
   6 -12   0 22826.4 3427.12  14
  -6 -12   0 28939.8 1887.26  17
   6  12   0 30453.9 1828.72  12
  -6  12  -1 24906.6 3462.89   2
  -6 -12  -1 27888.4 3143.63  15
   6 -12   1 21197.6 3437.23  14
  -6  12  -1 24186.6 3093.03   4
  -6 -12  -1 23476.9 1703.41  17
   6  12   1 23752.9 1609.39  12
   6 -12   2 109342. 7807.18  14
  -6 -12  -2 108982. 3704.75  17
  -6  12  -2 98845.1 6031.03   4
   6  12   2 114002. 3623.70  12
  -6 -12  -3 38037.0 2217.47  17
  -6  12  -3 37737.1 3568.92   4
   6  12   3 36971.3 2108.34  12
   6 -12   3 44857.9 5130.32  14
  -6 -12  -4 33910.3 2105.49  17
   6  12   4 34718.4 1931.46  11
  -6  12  -4 32841.6 1804.31  13
   6  12   5 75.6897 183.169  11
  -6 -12  -5-11.8954 317.057  17
  -6  12  -5 716.614 323.332  13
  -6 -12  -6 17586.3 1485.35  17
   6  12   6 16749.8 1278.90  11
  -6  12  -6 15915.6 1309.32  13
  -6 -12  -7 47808.0 2327.60  17
  -6  12  -7 46155.9 2198.85  13
  -6 -12  -8 50662.6 2237.95  17
  -6  12  -8 50282.7 2187.29  13
  -6  12  -9 3347.49 560.404  13
  -6 -12  -9 3314.15 541.061  17
  -6 -12 -10 2158.25 391.467  17
  -6  12 -10 2011.71 376.204  13
  -6  12 -10 1247.15 253.222  12
   6  14 -14 16387.1 731.296  12
   6  14 -13 4267.28 488.901  12
   6 -14 -13 2938.78 369.217   5
   6 -14 -12 37958.9 1514.07  17
   6  14 -12 46524.5 1777.70  12
   6  14 -11 6716.73 741.921  12
   6 -14 -11 6994.93 728.226  17
   6 -14 -10 81558.8 2722.34  17
   6  14 -10 84494.8 2719.48  12
   6 -14  -9 5048.99 723.249  17
   6  14  -9 4923.70 674.773  12
   6 -14  -8 36095.1 1937.96  17
   6  14  -8 36840.7 1917.99  12
   6 -14  -8 37372.3 2126.98   9
   6  14  -7 1911.38 468.916  12
   6 -14  -7 1877.35 491.983   9
   6 -14  -7 2069.94 517.819  17
   6  14  -6 106000. 3365.14  12
   6 -14  -6 103735. 3371.65  17
   6 -14  -6 105672. 3373.11   9
  -6  14   5 17535.4 1176.35  12
   6  14  -5 20438.7 1497.17  12
   6 -14  -5 18740.7 1338.80   9
   6 -14  -5 17630.6 1416.42  17
   6  14  -4 5157.27 754.260  12
  -6  14   4 4886.12 658.210  12
  -6  14   3 19923.1 1332.66  12
   6  14  -3 21154.5 1551.47  12
  -6  14   2 93507.7 2996.93  12
   6  14  -2 90841.3 3221.69  12
  -6  14   1 13867.3 1173.96  12
  -6 -14   1 15010.3 1489.30  17
   6  14  -1 13922.9 1272.98  12
  -6  14   0 18610.3 1349.54  12
  -6 -14   0 17490.9 1587.22  17
   6  14   0 18263.7 1469.30  12
  -6  14  -1 539.904 267.372  12
  -6 -14  -1 528.891 230.288  17
   6  14   1 709.550 405.445  12
  -6  14  -2 136676. 3635.81  12
  -6 -14  -2 137609. 4347.33  17
   6  14   2 133786. 4020.64  12
   6  14   3 9096.71 988.431  11
  -6  14  -3 9681.08 956.146  12
  -6 -14  -3 10371.4 1165.89  17
  -6  14  -4 16710.2 1229.84  12
   6  14   4 16254.2 1258.00  11
  -6 -14  -4 17605.0 1516.09  17
  -6 -14  -5 1791.49 454.428  17
   6  14   5 1380.71 419.299  11
  -6  14  -5 1495.63 370.024  12
  -6  14  -6 42653.2 1795.66  12
  -6 -14  -6 41951.7 2076.95  17
  -6  14  -7 6334.55 639.769  12
  -6 -14  -7 5989.60 723.861  17
  -6 -14  -8 31674.4 1452.21  17
  -6  14  -8 31979.4 1255.08  12
  -6  14  -9 2695.59 300.368  12
  -6 -14  -9 2621.89 365.563  17
   6  16 -12 1036.37 199.011  12
   6  16 -11 39896.4 1374.02  12
   6  16 -10 9336.18 758.850  12
   6  16  -9 3257.40 475.037  12
   6 -16  -9 2779.98 404.020  17
   6 -16  -8 6470.31 705.071  17
   6  16  -8 7055.88 740.315  12
   6 -16  -7 73349.1 2487.75  17
   6  16  -7 71949.2 2410.65  12
   6 -16  -6 8682.96 873.246  17
   6  16  -6 8355.59 852.935  12
   6 -16  -5 26070.5 1570.26  17
   6  16  -5 27405.0 1575.62  12
  -6  16   5 24457.4 1218.23  12
   6  16  -4 3147.86 556.588  12
   6 -16  -4 2358.22 498.775  17
  -6  16   4 3278.52 481.030  12
  -6  16   3 70838.0 2249.49  12
   6 -16  -3 77594.7 2799.05  17
   6  16  -3 74659.1 2664.50  12
  -6  16   2 9936.40 859.718  12
  -6 -16   2 11589.1 1224.95  17
   6  16  -2 10000.8 993.680  12
  -6 -16   1 44018.9 2376.01  17
   6  16  -1 42492.3 2054.29  12
  -6  16   1 40322.1 1772.87  12
  -6 -16   0 1793.21 497.618  17
  -6  16   0 1730.06 410.706  12
   6  16   0 1902.58 483.254  12
  -6  16  -1 27444.0 1468.06  12
  -6 -16  -1 29086.6 1892.83  17
   6  16   1 24760.2 1555.85  12
   6  16   2 18709.3 1262.14  11
  -6  16  -2 20478.1 1259.06  12
  -6 -16  -2 20917.4 1550.63  17
  -6  16  -3 63462.8 2152.36  12
   6  16   3 57964.2 2087.05  11
  -6 -16  -3 65854.8 2649.70  17
  -6 -16  -4 735.765 331.842  17
  -6  16  -4 429.470 214.231  12
   6  16   4 413.640 207.173  11
  -6  16  -5 6119.44 598.258  12
  -6 -16  -5 6668.36 722.786  17
  -6 -16  -6 4801.14 536.116  17
  -6  16  -6 4598.99 458.500  12
  -6  16  -7 63859.8 1387.48  12
  -6 -16  -7 65255.6 1642.19  17
  -6 -18   9 4207.88 430.682  17
   6  18  -9 3880.19 358.527  12
  -6 -18   8 25561.1 1192.97  17
   6  18  -8 22694.0 969.465  12
   6  18  -7 61364.2 1695.84  12
  -6 -18   7 65898.7 2054.35  17
  -6 -18   6 12774.0 954.517  17
   6 -18  -6 12556.6 781.041  17
   6  18  -6 11474.7 769.679  12
  -6 -18   5 12887.4 983.646  17
   6 -18  -5 12283.7 819.892  17
   6  18  -5 11315.5 793.956  12
  -6 -18   4 5942.26 689.892  17
   6 -18  -4 7038.85 652.237  17
   6  18  -4 5453.48 570.769  12
   6 -18  -3 27367.1 1297.94  17
  -6 -18   3 29159.3 1541.40  17
  -6  18   3 26103.6 1004.09  12
   6  18  -3 25379.9 1242.48  12
  -6 -18   2 9717.87 883.479  17
   6 -18  -2 9371.39 774.275  17
   6  18  -2 9693.01 784.221  12
  -6  18   2 9299.13 624.642  12
  -6 -18   1 43639.9 1860.60  17
   6 -18  -1 42736.8 1646.06  17
  -6  18   1 38475.6 1291.34  12
   6  18  -1 39989.0 1572.79  12
   6 -18   0 1117.72 286.242  17
   6  18   0 315.558 123.780  11
  -6 -18   0 894.372 311.781  17
  -6  18   0 1054.46 242.666  12
   6 -18   1 12186.5 861.745  17
   6  18   1 12434.8 768.351  11
  -6 -18  -1 13575.4 985.479  17
  -6  18  -1 13052.1 735.606  12
   6  18   2 33906.9 1134.28  11
  -6 -18  -2 39152.9 1572.34  17
  -6  18  -2 36802.0 1176.59  12
   6 -18   2 38793.1 1468.52  17
  -6 -18  -3 41746.0 1477.44  17
  -6  18  -3 39172.7 1105.74  12
  -6 -18  -4 3788.18 389.530  17
   7  -1 -20 2650.90 368.300  10
   7   1 -20 2447.47 349.325  10
   7  -1 -19 10702.6 890.049  10
   7   1 -19 10588.4 877.238  10
   7  -1 -18 123694. 3380.58  10
   7   1 -18 121844. 3294.00  10
   7   1 -17 27160.4 1905.47  13
   7   1 -17 27280.5 1622.39  10
   7   1 -16 9225.30 1172.88  13
   7   1 -16 10209.4 912.802   5
   7  -1 -16 10244.3 940.359   5
   7  -1 -16 9857.24 1105.91  17
   7  -1 -15 5941.75 840.668  17
   7  -1 -15 5679.50 709.308   5
  -7   1  15 5190.42 1477.62  16
   7   1 -15 6041.58 722.313   5
  -7  -1  15 5718.21 1625.92  14
   7   1 -15 6488.42 1004.43  13
   7   1 -14 80653.7 2947.30  17
  -7  -1  14 84044.7 5485.71  16
  -7   1  14 78932.1 5817.60  16
  -7  -1  14 80789.6 5925.09  14
   7  -1 -14 76005.0 2439.44   5
   7   1 -14 72239.4 2337.03   5
   7   1 -14 81641.5 3498.05  13
   7  -1 -14 78893.9 2827.16  17
  -7  -1  13 31939.9 3161.07  16
   7   1 -13 28545.3 3186.39   2
   7  -1 -13 27432.9 1379.86   5
  -7   1  13 32641.9 3498.68  16
   7   1 -13 27722.0 1356.89   5
   7   1 -13 29801.3 2015.07  13
   7   1 -13 27760.7 1588.64  17
  -7   1  12 125649. 6446.90  16
  -7  -1  12 109767. 5542.11  16
   7   1 -12 118319. 6160.68   2
  -7  -1  11 1970.95 585.978  16
  -7   1  11 2689.07 927.510  16
   7   1 -11 1512.19 656.818   2
   7  -1 -11 790.413 304.438   1
  -7   1  10 35453.0 2945.84  16
   7   1 -10 30980.2 2653.18   1
  -7  -1  10 34030.0 2568.45  16
   7   1 -10 33967.0 2846.31   2
   7  -1 -10 38853.9 2751.58   1
   7   1  -9 159698. 5659.92   1
  -7   1   9 174701. 5975.91  16
  -7  -1   9 186152. 5422.80  16
   7  -1  -9 151215. 5067.70   1
   7   1  -9 170312. 5816.85   2
   7   1  -8 336535. 7704.84   1
  -7   1   8 354298. 7751.71  16
  -7  -1   8 345586. 6582.32  16
  -7   1   7 3791.10 781.640  16
  -7   1   7 3654.79 436.120   4
  -7  -1   7 6067.53 774.579  16
   7   1  -7 3636.08 759.950   1
   7   1  -7 4074.73 714.623   2
   7  -1  -7 3886.23 718.218   1
   7   1  -6 4869.15 683.079   2
   7   1  -6 3895.09 770.338   1
  -7  -1   6 3599.61 544.900  16
  -7   1   6 3860.92 460.103   4
   7  -1  -6 4249.25 687.530   1
  -7   1   5 18023.6 1037.34   4
   7   1  -5 20152.0 1051.80   2
   7  -1  -5 18780.6 1390.55   1
   7  -1  -5 16319.9 1362.99   3
   7   1  -5 19980.0 1545.30   1
   7   1  -4 219277. 2012.52   2
  -7   1   4 214667. 1977.69  15
  -7   1   4 222385. 3829.83   4
  -7   1   3 216022. 2759.77  15
  -7  -1   3 222344. 4042.88  15
   7  -1  -3 219833. 3298.64  14
  -7  -1   2 106748. 1905.07   2
  -7   1   2 109901. 2577.60  15
  -7  -1   2 107919. 2919.81  15
   7   1  -2 109789. 3092.43  16
  -7   1   2 112874. 2677.63   2
   7  -1  -2 111410. 2420.18  14
   7  -1  -1 30429.9 1948.87  16
  -7   1   1 33242.0 1713.48  15
   7  -1  -1 31089.0 1390.23  14
   7   1  -1 32748.2 1975.23  16
  -7  -1   1 33028.4 1783.14  15
  -7   1   1 31284.7 1638.66   2
  -7  -1   1 30166.2 1423.77   2
   7  -1   0 554618. 9319.51  16
  -7  -1   0 540587. 7305.17   2
   7  -1   0 577058. 7227.17  14
  -7   1   0 560970. 8102.15  15
   7  -1   0 541988. 4461.27   1
  -7  -1   0 552252. 8183.96  15
   7   1   0 582903. 9502.57  16
  -7   1   0 553464. 7824.57   2
  -7   1  -1 86291.7 3489.07   2
  -7   1  -1 92068.0 3091.07   4
  -7  -1  -1 83608.6 3310.89   2
  -7  -1  -1 85992.4 3587.92  15
   7   1   1 87784.9 4116.46  16
   7  -1   1 98678.6 3517.47  14
   7  -1   1 91269.6 4236.83  16
  -7   1  -1 85057.1 3577.50  15
  -7   1  -2 129311. 4771.51   2
   7  -1   2 134604. 5678.71  16
  -7   1  -2 125057. 3721.60   4
  -7  -1  -2 124531. 4523.62   2
   7   1   2 123013. 5314.48  16
  -7  -1  -2 119238. 4732.46  15
  -7   1  -2 124226. 4830.75  15
   7   1   3 803.708 568.303  16
  -7   1  -3-616.677 416.330   2
   7  -1   3 730.349 686.863  16
  -7   1  -3 297.165 460.503  15
  -7  -1  -3-37.4553 438.791  15
  -7  -1  -3 204.918 314.620   2
   7  -1   3 219.617 295.046  14
  -7   1  -3 168.651 282.005   4
  -7   1  -4 153535. 4248.68   4
  -7  -1  -4 145535. 5940.95   2
   7  -1   4 158690. 6212.12  14
  -7   1  -4 146940. 6134.29   2
   7   1   4 132794. 6500.47  16
   7  -1   4 147559. 6941.61  16
  -7  -1  -4 147937. 6407.87  15
  -7   1  -4 141706. 6298.74  15
  -7  -1  -5 30059.1 2915.10   2
  -7   1  -5 28656.0 2927.99   2
  -7  -1  -5 30558.2 3126.75  15
   7  -1   5 31466.1 3018.23  14
   7   1   5 29845.1 3333.21  16
   7  -1   5 30906.9 3435.63  16
   7  -1   6 88810.6 5423.29  14
  -7  -1  -6 82231.9 2700.86  17
  -7  -1  -6 81983.1 5627.40  15
  -7   1  -6 82018.6 5322.10   2
   7  -1   6 78857.6 5829.39  16
  -7  -1  -6 80020.0 5188.52   2
  -7   1  -6 78040.1 2649.29  17
   7   1   6 71266.3 5507.37  16
  -7  -1  -7 41262.7 2106.63  17
   7  -1   7 45190.4 4621.26  16
   7   1   7 44400.1 4589.29  16
  -7   1  -7 45414.3 2205.11  17
  -7   1  -7 43939.6 4166.66   2
   7  -1   7 48762.0 4200.16  14
   7   1   7 47547.6 4135.21  14
  -7   1  -8 14150.5 1266.47  13
  -7  -1  -8 12612.0 1293.72  17
  -7   1  -8 11654.0 2255.77   2
  -7   1  -8 12177.5 1045.90  10
   7  -1   8 13468.8 2685.77  16
   7   1   8 10223.3 2435.93  16
   7   1   8 16515.8 2553.70  14
  -7   1  -8 11218.2 1165.64  17
   7  -1   8 12161.8 2232.77  14
  -7  -1  -9 46914.9 2568.21  17
  -7   1  -9 43425.4 2411.69  17
  -7   1  -9 45077.1 2096.81  10
   7   1   9 40032.9 4851.02  16
   7  -1   9 40333.0 4618.04  16
  -7   1  -9 46663.3 2351.94  13
  -7   1 -10 121986. 4093.02  17
  -7  -1 -10 129003. 3604.01  10
  -7   1 -10 118258. 3637.13  13
  -7   1 -10 123639. 3493.51  10
  -7  -1 -10 128007. 4301.10  17
  -7   1 -11 22502.9 1454.61  10
  -7   1 -11 20995.9 1429.06  13
  -7  -1 -11 22639.5 1748.93  17
  -7  -1 -11 23209.8 1479.92  10
  -7  -1 -12 2344.79 449.749  10
  -7   1 -12 2473.99 435.542  10
  -7  -1 -13 10426.4 746.307  10
   7  -1  13 10621.8 1019.02   7
   7   1  14 51963.1 1685.43   7
   7  -1  14 53532.2 1665.28   7
   7  -3 -20 2070.40 302.641  10
   7  -3 -19 7594.27 735.233  10
   7   3 -19 8571.43 754.787  10
   7   3 -19 6567.46 736.627  13
   7   3 -18 3676.05 721.057  13
   7   3 -18 2255.90 461.362  10
   7   3 -17 145669. 3690.20  10
   7   3 -17 150727. 4903.87  13
   7   3 -17 154964. 3379.17   5
   7  -3 -17 160420. 4121.30  17
   7  -3 -16 4254.48 717.940  17
   7   3 -16 4045.42 629.824  10
   7   3 -16 4019.80 896.145  13
   7   3 -16 4591.13 623.317   5
   7  -3 -16 4124.85 588.367   5
   7  -3 -15 6546.70 873.292  17
   7   3 -15 7578.49 1248.51  13
   7   3 -15 5872.65 701.587   5
   7  -3 -15 7145.75 814.208   5
  -7   3  15 3986.18 1500.68  16
  -7  -3  15 5030.08 1204.05  14
   7   3 -15 6654.73 802.413  10
   7  -3 -14-15.6722 222.579  17
   7   3 -14 252.780 227.422   5
   7   3 -14 199.203 197.048  10
   7  -3 -14 224.011 295.781   5
  -7   3  14 634.259 557.308  16
  -7  -3  14-476.574 546.731  14
   7   3 -14-260.552 358.762   2
   7  -3 -13 161233. 3758.27  17
   7   3 -13 153044. 7391.50   2
   7   3 -13 151649. 3269.23   5
  -7   3  13 157525. 8262.01  16
   7  -3 -13 154761. 3497.13   5
  -7  -3  13 168398. 8394.03  14
   7   3 -13 174189. 5347.29  13
  -7   3  12 3102.45 1160.01  16
   7   3 -12 1510.65 702.944   2
  -7  -3  12 2598.94 1096.15  14
   7  -3 -12 1529.86 424.578   6
   7  -3 -11 5920.38 1194.31   1
   7   3 -11 7701.94 1519.04   2
  -7  -3  11 5210.57 889.961  16
  -7   3  11 6288.48 1444.07  16
  -7  -3  11 7003.13 1567.57  14
   7  -3 -10 1242.12 456.303   1
  -7   3  10 1459.31 693.105  16
  -7  -3  10 777.568 335.924  16
   7   3 -10 486.742 417.401   2
  -7  -3  10 1207.30 554.844  14
  -7   3   9 214342. 7260.63  16
  -7  -3   9 234916. 5285.87  16
   7  -3  -9 231305. 6624.33   1
  -7  -3   9 232939. 7258.17  14
   7   3  -9 221972. 6791.78   2
  -7   3   8 31720.2 1720.52   4
  -7  -3   8 35250.6 1767.00  16
   7   3  -8 33783.2 2420.35   2
  -7   3   8 32380.5 2667.25  16
  -7  -3   8 35654.7 2543.20  14
   7  -3  -8 35022.0 2489.48   1
  -7  -3   7 58326.0 1785.07  16
  -7   3   7 63051.7 3535.61  16
  -7   3   7 58416.0 2594.84   4
  -7  -3   7 62082.8 2978.93  14
   7   3  -7 65856.8 2980.53   2
  -7   3   6 29302.0 1844.01   4
   7  -3  -6 35205.6 2654.74   3
   7   3  -6 30911.6 1804.60   2
  -7  -3   6 30482.9 1876.59  14
  -7  -3   5 445144. 6435.62  14
   7  -3  -5 461152. 9328.87   3
   7   3  -5 449879. 5904.57   2
  -7   3   5 431351. 6857.25   4
   7  -3  -4 41168.5 2347.89  14
  -7  -3   4 40412.8 1841.49  14
  -7   3   4 38379.5 2001.59   4
  -7   3   3 175291. 4241.05   4
   7  -3  -3 189300. 4863.72  14
  -7  -3   3 176631. 4679.50  15
   7   3  -3 174707. 3078.10  16
  -7   3   2 3154.21 615.341   4
   7   3  -2 3741.83 597.035  16
  -7  -3   2 3983.08 742.727  15
   7  -3  -2 3433.80 642.375  14
  -7  -3   2 3517.94 524.088  14
  -7   3   1 23270.4 1627.84   4
  -7  -3   1 22952.9 1791.17  15
   7  -3  -1 20322.8 1580.00  14
  -7   3   1 21705.2 1700.59   2
   7   3  -1 24291.5 1744.41  16
  -7   3   0 22204.2 1649.97   4
   7   3   0 22336.2 1897.94  16
  -7  -3   0 24562.6 1961.17  15
   7  -3   0 20970.0 1714.73  14
  -7   3   0 23544.0 1933.36   2
   7  -3   1 197927. 5760.56  14
  -7   3  -1 200551. 5111.99   4
  -7  -3  -1 189505. 5903.83  15
   7   3   1 195668. 6224.97  16
  -7   3  -1 202934. 6217.18   2
   7   3   2 20669.1 2289.14  16
   7  -3   2 20388.5 2285.67  16
   7  -3   2 23515.1 2232.44  14
  -7  -3  -2 19758.0 2078.48  15
  -7   3  -2 22792.6 1764.13   4
  -7   3  -2 23363.8 2281.40   2
  -7   3  -3 3071.35 945.748   2
  -7  -3  -3 2903.32 764.405  15
  -7   3  -3 3302.06 716.877   4
   7   3   3 2093.13 793.574  16
   7  -3   3 3773.87 1153.30  14
   7  -3   3 2480.61 853.130  16
  -7   3  -4 3699.06 803.402   4
  -7  -3  -4 4777.68 1171.80  15
   7   3   4 5216.30 1326.67  16
   7  -3   4 4694.37 1232.58  16
  -7   3  -4 3420.94 1019.96   2
   7  -3   4 4695.30 1175.17  14
  -7   3  -5 108316. 6112.02   2
   7  -3   5 114627. 6793.77  16
   7  -3   5 118077. 6335.36  14
  -7  -3  -5 102295. 5945.02  15
   7   3   5 96885.1 6275.91  16
  -7   3  -6 625.080 275.884  10
   7   3   6-85.9940 498.104  16
  -7  -3  -6-349.159 835.918  15
  -7  -3  -6-80.5820 185.751  17
  -7   3  -6 614.503 304.257  17
   7  -3   6-199.262 439.769  16
   7  -3   6 169.620 295.922  14
  -7   3  -7 98118.4 3328.30  17
  -7  -3  -7 103133. 6853.45  15
  -7   3  -7 101367. 2902.03  10
   7  -3   7 105270. 6636.47  14
  -7  -3  -7 97656.9 3374.86  17
   7   3   7 91974.6 6949.39  16
  -7   3  -7 108513. 6746.22   2
  -7  -3  -8 70.9399 323.336  17
  -7   3  -8 349.628 303.293  10
   7  -3   8 389.234 608.014  14
   7   3   8-493.048 1312.63  16
  -7   3  -8 94.2052 201.982  17
  -7   3  -9 134849. 3598.23  10
  -7  -3  -9 143354. 4538.58  17
  -7  -3 -10 1664.95 516.913  17
  -7   3 -10 1734.97 414.124  10
  -7   3 -10 1647.27 442.891  13
  -7  -3 -11 23827.0 1458.99  10
   7  -3  11 25159.7 1856.11   7
  -7  -3 -11 24363.6 1817.74  17
  -7   3 -11 24080.0 1479.11  10
  -7   3 -11 22740.9 1657.81  13
  -7  -3 -12 227.402 170.800  10
  -7  -3 -12 310.341 301.066  17
   7  -3  12 69.2036 298.431   7
  -7   3 -12 490.126 287.473  13
  -7  -3 -13 27074.4 1068.81  10
   7  -3  13 30972.9 1595.04   7
   7  -5 -20 524.632 137.317  10
   7   5 -19 2594.50 485.672  13
   7  -5 -19 2746.10 410.501  10
   7   5 -18 46441.4 2543.63  13
   7   5 -17 72037.5 3548.18  13
   7   5 -17 63608.1 2336.93  10
   7  -5 -17 69492.4 2592.30  17
   7  -5 -16 18192.4 1213.18   5
   7   5 -16 17427.3 1274.73  10
   7  -5 -16 17989.8 1422.54  17
   7   5 -16 17500.5 1873.82  13
   7   5 -15 2758.71 499.593   5
   7  -5 -15 3618.04 665.234  17
   7   5 -15 2781.13 551.326  10
   7  -5 -15 2894.79 543.312   5
   7   5 -15 3897.33 970.222  13
  -7   5  14 18821.6 3100.34  16
   7   5 -14 21347.0 1318.38   5
   7   5 -14 20896.4 1382.12  10
   7  -5 -14 21530.4 1514.29  17
  -7  -5  14 22182.8 3275.66  14
   7  -5 -14 20510.5 1413.20   5
   7   5 -14 23921.1 2235.90  13
   7  -5 -13 84563.9 2843.05  17
   7   5 -13 81535.9 2519.66   5
   7   5 -13 80925.0 5503.04   2
   7  -5 -13 83941.8 2794.52   5
   7   5 -13 89262.2 2748.04  10
  -7  -5  13 91695.6 6508.40  14
   7   5 -13 94668.4 4313.36  13
  -7   5  13 80546.3 6161.01  16
   7   5 -12 43781.6 3916.47   2
   7   5 -12 52439.4 1990.48  10
   7   5 -12 46331.0 1818.79   5
   7  -5 -12 49410.1 2404.97   9
   7  -5 -12 45333.6 1971.68   5
  -7   5  12 46169.9 4494.01  16
   7  -5 -12 45298.0 2160.97   6
  -7  -5  12 54204.1 4797.22  14
   7   5 -12 53262.5 3056.38  13
   7  -5 -11 18813.0 2209.31   1
   7   5 -11 18845.5 2424.95   2
  -7   5  11 16320.9 2503.36  16
  -7  -5  11 20201.3 2709.57  14
   7  -5 -10 13477.2 1870.57   1
   7   5 -10 12113.8 1808.59   2
  -7  -5  10 11297.4 1895.35  14
  -7   5  10 12208.0 2059.56  16
  -7   5   9 130264. 6215.00  16
  -7  -5   9 149008. 6294.80  14
   7   5  -9 142935. 5837.75   2
  -7   5   8 127715. 5792.40  16
   7   5  -8 134820. 5260.68   2
  -7  -5   8 125212. 5310.41  14
  -7   5   8 125481. 4549.70   4
  -7   5   7 45089.3 3313.01  16
   7  -5  -7 54447.3 1975.72  15
  -7   5   7 48083.2 2999.03   4
  -7  -5   7 48561.7 3056.10  14
   7   5  -7 45488.5 2811.42   2
   7  -5  -7 42208.1 3393.00   3
  -7  -5   6 56224.2 3155.08  14
   7  -5  -6 50937.8 3639.21   3
   7  -5  -6 60600.4 1693.57  15
   7   5  -6 53237.6 2853.35   2
  -7   5   6 49334.7 3054.58   4
  -7  -5   5 276851. 6725.91  14
   7  -5  -5 275870. 3465.98  15
   7   5  -5 266545. 6071.10   2
  -7   5   5 258343. 6784.26   4
  -7   5   4 32219.7 2368.18   4
   7  -5  -4 32870.8 2668.54  14
  -7  -5   4 33069.8 2285.56  14
   7   5  -3 38650.6 1517.15  16
  -7  -5   3 37415.9 2547.89  15
  -7  -5   3 39151.6 2335.33  14
   7  -5  -3 40370.6 2877.83  14
  -7   5   3 38277.6 2523.88   4
  -7  -5   3 37536.0 1580.36   3
  -7  -5   2 89095.2 3868.86  15
  -7  -5   2 84975.4 3460.71  14
   7  -5  -2 95372.4 4272.61  14
   7   5  -2 100407. 3229.34  16
  -7   5   2 91486.5 3920.25   4
   7  -5  -1 14537.9 1662.29  14
   7   5  -1 16233.8 1559.00  16
  -7  -5   1 14956.1 1784.81  15
  -7   5   1 15103.7 1585.54   4
  -7   5   0 28381.8 2247.71   4
  -7  -5   0 28577.3 2390.32  15
  -7   5   0 27144.2 2410.60   2
   7   5   0 30360.7 2413.05  16
   7  -5   0 28306.6 2440.08  14
   7   5   1 86157.3 4505.31  16
   7  -5   1 89012.9 4623.53  14
  -7  -5  -1 90316.4 4512.81  15
  -7   5  -1 84689.5 4489.73   2
  -7   5  -1 92075.2 4170.44   4
   7   5   2 36186.7 3217.71  16
   7  -5   2 42580.6 3403.51  14
  -7  -5  -2 38482.8 3159.36  15
  -7   5  -2 35590.6 3141.54   2
  -7   5  -2 34677.9 2614.72   4
   7   5   3 19426.1 2583.10  16
  -7   5  -3 17909.4 1923.30   4
  -7  -5  -3 21022.9 2508.88  15
   7  -5   3 21135.4 2657.74  14
  -7   5  -3 17022.5 2328.60   2
   7  -5   4 59475.7 4693.12  14
  -7  -5  -4 52675.7 4163.52  15
   7   5   4 47871.9 4339.33  16
  -7   5  -4 47406.8 3077.25   4
  -7   5  -4 50799.6 4209.53   2
  -7   5  -5 95897.5 6109.36   2
   7  -5   5 106961. 6681.70  14
   7   5   5 90871.9 6450.77  16
  -7  -5  -5 100617. 3250.89  17
  -7   5  -5 103574. 2836.16  10
  -7  -5  -5 98216.8 6076.88  15
  -7   5  -6 13384.0 2416.44   2
  -7   5  -6 13402.0 1072.46  10
   7   5   6 12257.4 1127.33  11
  -7  -5  -6 12280.9 2264.23  15
   7   5   6 13816.0 2785.08  16
   7  -5   6 15960.2 2776.15  14
  -7  -5  -6 14616.4 1336.13  17
  -7  -5  -7 36273.3 2179.90  17
   7  -5   7 37908.8 4295.01  14
  -7   5  -7 35826.8 1820.26  10
   7   5   7 33997.4 4343.27  16
  -7   5  -7 34322.1 3886.54   2
  -7  -5  -7 38110.0 4135.31  15
  -7  -5  -8 17753.5 1596.20  17
  -7   5  -8 16601.2 1256.85  10
   7   5   8 16410.7 3158.43  16
   7  -5   8 14372.5 2560.81  14
  -7   5  -8 18650.6 1697.62  13
  -7   5  -9 85852.9 2884.97  10
   7  -5   9 91559.7 3658.21   7
  -7   5  -9 96108.5 3805.86  13
  -7  -5  -9 92207.2 3643.77  17
  -7  -5 -10 44628.0 2479.11  17
   7  -5  10 42761.0 2416.17   7
  -7   5 -10 42164.1 2499.48  13
   7  -5  11 11096.2 1160.34   7
  -7  -5 -11 12055.5 1208.52  17
  -7   5 -11 11207.0 1207.89  13
  -7  -5 -12 263.713 249.625  17
   7  -5  12 309.119 287.550   7
  -7  -5 -12 3.90127 93.6270  10
  -7   5 -12 15.2875 200.873  13
   7  -5  13 14118.9 866.075   7
  -7   5 -13 13448.6 829.335  13
   7   7 -19 230.994 229.085  13
   7   7 -18 121303. 3824.71  13
   7   7 -17 4878.53 896.667  13
   7  -7 -16 9848.37 979.399  17
   7  -7 -16 8921.67 795.843   5
   7   7 -16 10092.8 1416.60  13
   7  -7 -15 22.5952 237.744  17
   7  -7 -15 558.805 251.542   5
   7   7 -15 222.193 459.931  13
   7   7 -14 72368.8 3928.48  13
   7  -7 -14 66820.2 2566.69   5
   7  -7 -14 73495.6 2860.25  17
   7   7 -13 1904.94 482.883  10
   7  -7 -13 1613.03 457.130   5
  -7   7  13 287.541 580.846  16
  -7  -7  13 609.534 632.603  14
   7   7 -13 1543.01 651.875  13
   7  -7 -13 2028.86 526.233  17
   7   7 -12 110154. 6584.89   2
  -7   7  12 107508. 7242.86  16
   7  -7 -12 109636. 3320.12  17
   7   7 -12 111870. 3115.85  10
   7  -7 -12 98237.9 3550.61   9
   7   7 -12 110643. 3101.03   5
   7   7 -12 119339. 4844.14  13
  -7  -7  12 114468. 7482.27  14
   7   7 -11 727.986 238.833  10
  -7   7  11 719.526 682.569  16
   7   7 -11 966.562 307.390   5
   7  -7 -11 453.183 197.812   9
  -7  -7  11 329.274 513.809  14
   7  -7 -11 634.444 315.618   6
   7   7 -11 589.848 390.190  13
   7  -7 -10 37433.9 1951.10   9
  -7   7  10 40436.2 3934.41  16
  -7  -7  10 41447.2 4010.66  14
   7   7 -10 40279.9 3702.63   2
  -7   7   9 1071.55 696.299  16
  -7  -7   9 705.632 321.244  14
   7   7  -9 548.298 524.614   2
   7  -7  -8 328719. 10698.5   3
  -7   7   8 322369. 8836.79   4
  -7   7   8 331976. 10169.8  16
  -7  -7   8 333518. 10011.7  14
   7   7  -8 344276. 9656.33   2
  -7   7   7-83.5998 458.913   4
  -7  -7   7-42.3529 320.612  14
   7   7  -7-27.3227 325.641   2
  -7   7   7 100.789 411.985  16
   7  -7  -7-54.4117 549.475   3
  -7  -7   6 23703.0 2464.90  14
  -7   7   6 27837.7 2769.50  16
   7  -7  -6 20817.8 2610.08   3
  -7   7   6 21370.4 2316.41   4
   7   7  -6 27507.7 2508.02   2
   7  -7  -5 917.105 731.319  14
   7  -7  -5 964.844 248.813  15
  -7  -7   5 1467.42 792.009  14
  -7   7   5 1064.21 641.180   4
   7  -7  -5 822.099 658.472   3
   7  -7  -4 77331.3 4894.68  14
  -7  -7   4 80300.6 4387.36  14
   7  -7  -4 80706.0 2831.64  15
  -7   7   4 76348.1 4360.76   4
  -7  -7   3 1014.56 565.163  14
  -7  -7   3 1074.71 494.281   3
  -7  -7   3 2061.33 788.401  15
   7  -7  -3 1365.23 789.021  14
  -7   7   3 956.505 514.923   4
   7   7  -2 54540.7 2591.44  16
  -7   7   2 45546.3 3311.97   4
  -7  -7   2 46170.7 3180.58  14
   7  -7  -2 53519.3 3833.39  14
  -7  -7   2 51735.8 2433.80   3
  -7  -7   2 44806.2 3147.08  15
   7  -7  -1 14133.8 1997.24  14
   7   7  -1 18076.3 1812.08  16
  -7   7   1 14244.7 1914.17   4
  -7  -7   1 13105.9 1684.91  15
   7   7   0 462931. 10361.6  16
  -7  -7   0 419240. 10073.9  15
  -7   7   0 418102. 10696.1   2
   7  -7   0 448487. 11501.6  14
  -7   7   0 425675. 10414.2   4
  -7   7  -1 3485.64 958.208   4
  -7   7  -1 4355.80 1197.17   2
   7   7   1 2806.70 874.890  16
  -7  -7  -1 3461.69 983.877  15
   7  -7   1 4710.56 1295.92  14
   7   7   2 166683. 7524.07  16
  -7  -7  -2 156845. 6817.67  15
   7  -7   2 170502. 7899.24  14
  -7   7  -2 152652. 6414.39   4
  -7   7  -2 159658. 7222.06   2
   7   7   3 3024.55 1173.65  16
  -7   7  -3 2441.93 1043.70   2
  -7  -7  -3 2926.91 1023.59  15
   7  -7   3 3326.50 1297.27  14
  -7   7  -3 3182.53 940.573   4
  -7  -7  -4 112036. 3501.11  17
   7   7   4 111091. 3177.44  11
   7  -7   4 103840. 3296.54   7
  -7  -7  -4 102913. 6104.89  15
   7  -7   4 117850. 7434.95  14
  -7   7  -4 108555. 6553.62   2
   7   7   4 105978. 6898.51  16
   7  -7   5 419.542 337.264   7
   7   7   5-39.9179 689.728  16
  -7  -7  -5 62.4421 188.574  17
   7   7   5 794.967 380.280  11
  -7   7  -5 65.4465 643.431   2
   7  -7   5 849.217 791.683  14
  -7   7  -6 86790.8 6237.30   2
   7   7   6 76499.0 2900.59  11
   7   7   6 80903.8 6700.45  16
  -7  -7  -6 85307.3 5967.78  15
   7  -7   6 92535.4 7120.65  14
   7  -7   6 90446.0 3493.27   7
  -7  -7  -6 88640.3 3413.68  17
  -7  -7  -7 917.585 697.410  15
  -7  -7  -7 76.7898 244.166  17
   7  -7   7 109.282 284.313   7
  -7   7  -8 18927.0 1676.22  13
   7  -7   8 18684.0 1635.69   7
  -7  -7  -8 18055.9 1582.36  17
  -7  -7  -9 329.768 313.135  17
  -7   7  -9 276.046 293.401  13
   7  -7   9 448.682 334.567   7
  -7  -7 -10 109010. 3629.28  17
   7  -7  10 103864. 3469.80   7
  -7   7 -10 101362. 3727.96  13
  -7  -7 -11 52.0394 300.900  17
   7  -7  11 39.5524 195.356   7
  -7   7 -11 578.485 380.022  13
  -7  -7 -12 1385.79 220.184  10
  -7   7 -12 944.406 319.234  13
  -7  -7 -12 1486.48 316.919  17
   7  -7  12 942.168 220.143   7
   7   9 -18 23201.4 1418.08  13
   7   9 -17 76228.1 3042.99  13
   7   9 -16 4216.65 800.269  13
   7  -9 -15 5989.78 672.295   5
   7  -9 -15 6745.92 782.090  17
   7   9 -15 7881.38 1199.21  13
   7  -9 -14 14349.3 1171.25   5
   7  -9 -14 15353.2 1285.63  17
   7   9 -14 15882.2 1721.67  13
   7  -9 -13 91560.8 3207.72  17
   7   9 -13 97919.3 4521.58  13
   7  -9 -12 12205.9 1181.89  17
  -7   9  12 10141.4 2322.48  16
   7   9 -12 12658.9 1536.83  13
  -7  -9  12 16131.2 2910.65  14
   7  -9 -11 9905.36 1142.74  17
   7   9 -11 8527.78 1944.01   2
  -7   9  11 7965.22 1915.53  16
  -7  -9  11 7629.86 1852.38  14
   7   9 -11 8754.47 1216.26  13
   7  -9 -11 9757.65 1177.34   9
   7  -9 -10 20534.4 1441.02  17
   7  -9 -10 19913.8 1578.58   9
  -7   9  10 18473.9 2784.46  16
   7   9 -10 19855.7 1785.54  13
  -7  -9  10 17952.2 2884.54  14
   7   9 -10 23499.6 3149.05   2
  -7   9   9 120044. 6851.99  16
   7   9  -9 115574. 3905.59  13
   7  -9  -9 126718. 3360.05  17
   7   9  -9 122939. 6885.60   2
  -7  -9   9 115357. 6952.73  14
   7  -9  -9 117763. 3696.63   9
  -7   9   8 41207.2 3653.85   4
   7   9  -8 49015.1 4228.93   2
  -7   9   8 43871.7 3934.83  16
  -7  -9   8 42913.3 4124.92  14
   7  -9  -8 41943.8 2097.62   9
   7  -9  -7 40699.4 4034.61   3
  -7   9   7 41327.7 3668.20   4
  -7   9   7 46058.5 3814.35  16
  -7  -9   7 41728.4 3948.50  14
   7   9  -7 46068.8 3946.53   2
  -7   9   6 1534.42 772.805  16
   7   9  -6 909.407 632.835   2
  -7  -9   6 1367.68 971.132  14
   7  -9  -6-117.681 856.412   3
  -7   9   6 1995.59 786.034   4
  -7  -9   5 151685. 7314.00  14
  -7   9   5 148860. 6411.81  16
  -7   9   5 130345. 6471.68   4
   7  -9  -5 124621. 7256.21   3
  -7  -9   4 23379.9 2863.66  15
   7  -9  -4 20143.5 2850.51  14
  -7  -9   4 23754.9 2862.33  14
  -7   9   4 22529.0 2724.08   4
  -7  -9   3 289926. 9861.95  14
  -7  -9   3 292419. 9590.25  15
  -7   9   3 259414. 8979.69   4
   7  -9  -3 280252. 10341.8  14
  -7  -9   2 44428.8 3585.65  15
   7  -9  -2 45091.0 4107.50  14
  -7   9   2 42909.5 3683.69   4
  -7  -9   2 42550.3 3698.75  14
  -7  -9   1 93054.8 5119.73  15
   7  -9  -1 91812.7 6038.84  14
  -7   9   1 95313.5 5540.15   4
  -7   9   0 69086.7 5004.09   2
  -7  -9   0 67155.4 4438.69  15
   7  -9   0 70931.5 5267.77  14
  -7   9   0 66648.2 4635.20   4
  -7   9  -1 126641. 6886.02   2
   7   9   1 134458. 6475.45  16
   7  -9   1 139180. 7655.83  14
  -7   9  -1 137324. 6688.92   4
  -7  -9  -1 130774. 6393.95  15
   7   9   2 10091.2 2015.77  16
  -7   9  -2 11063.8 2117.75   2
  -7   9  -2 11609.6 1915.96   4
   7  -9   2 11123.4 2294.25  14
  -7  -9  -2 10501.5 1015.01  17
  -7  -9  -2 10818.0 1875.86  15
   7   9   2 12938.4 1108.23  12
  -7  -9  -3 330.386 373.870  15
   7   9   3 855.223 949.883  16
  -7   9  -3 40.5889 369.572   2
   7   9   3 712.506 278.557  11
  -7  -9  -3 770.969 361.503  17
   7  -9   3 741.364 535.975  14
   7  -9   3 112.483 217.832   7
   7   9   3 443.894 251.255  12
  -7   9  -3 661.889 351.837   4
   7   9   4 12379.6 2349.33  16
   7   9   4 12113.7 1128.31  11
  -7  -9  -4 11471.8 2028.01  15
  -7  -9  -4 11853.8 1185.83  17
   7  -9   4 11268.8 1149.28   7
   7  -9   4 16000.5 3043.85  14
  -7   9  -4 12396.9 2392.00   2
   7   9   5 115461. 7551.37  16
  -7  -9  -5 116770. 6700.74  15
  -7  -9  -5 118258. 3913.14  17
   7  -9   5 114973. 3837.36   7
   7   9   5 119829. 3588.56  11
   7   9   6 17257.6 1381.60  11
  -7  -9  -6 17895.6 1545.21  17
   7   9   6 15609.8 2959.75  16
   7  -9   6 19413.2 1620.66   7
   7  -9   6 21083.6 3525.83  14
  -7   9  -6 17678.9 1516.88  13
   7  -9   7 22266.5 1740.59   7
   7   9   7 19483.8 1434.10  11
  -7  -9  -7 22311.2 1726.83  17
  -7   9  -7 21821.8 1715.53  13
  -7  -9  -8 1174.63 426.178  17
   7  -9   8 1391.21 485.467   7
  -7   9  -8 1544.10 507.454  13
  -7  -9  -9 89047.8 3156.93  17
   7  -9   9 91301.9 3114.37   7
  -7   9  -9 92794.4 3460.76  13
  -7  -9 -10 18346.8 1304.46  17
   7  -9  10 16730.6 1148.74   7
  -7   9 -10 18706.5 1454.26  13
  -7  -9 -11 27870.7 1402.21  17
  -7   9 -11 30363.3 1627.59  13
  -7  -9 -12 323.866 113.848  17
  -7   9 -12 434.111 204.303  13
   7  11 -17 72157.3 2257.93  13
   7  11 -16 995.326 396.992  13
   7  11 -15 1586.94 319.409  12
   7 -11 -15 945.033 247.082   5
   7  11 -15 1448.84 450.124  13
   7  11 -14 9542.99 842.331  12
   7 -11 -14 8890.37 858.502   5
   7 -11 -14 9531.70 886.467  17
   7  11 -14 9151.65 1141.15  13
   7  11 -13 76373.1 2621.51  12
   7  11 -13 74694.2 3401.42  13
   7 -11 -13 76202.0 2733.24  17
   7  11 -12 12702.2 1131.95  12
   7  11 -12 12015.8 1335.98  13
   7 -11 -12 13575.7 1198.61  17
   7 -11 -11 36637.2 2336.56   9
   7  11 -11 33195.8 2212.65  13
   7 -11 -11 39941.9 2122.29  17
   7  11 -10 13674.3 1177.45  12
   7 -11 -10 15068.3 1501.19   9
   7  11 -10 12625.2 1292.93  13
  -7  11  10 14218.4 2325.19  16
   7 -11 -10 16433.2 1365.96  17
  -7 -11  10 18021.2 3124.43  14
   7  11  -9 88564.0 2924.19  12
   7 -11  -9 92116.5 3118.89  17
   7 -11  -9 100707. 3714.16   9
  -7 -11   9 91145.0 6712.49  14
   7  11  -9 85025.7 3163.10  13
  -7  11   9 85753.4 5846.85  16
   7  11  -9 92685.3 6268.86   2
   7  11  -8 46469.5 2091.24  12
   7 -11  -8 51972.9 2580.49   9
   7 -11  -8 51646.4 2258.18  17
  -7 -11   8 50594.6 4919.11  14
  -7  11   8 49912.1 4298.19  16
   7  11  -8 55574.8 4833.57   2
  -7  11   7 22452.0 2699.73  16
   7  11  -7 21838.2 1444.61  12
   7 -11  -7 22985.7 3346.14   3
  -7 -11   7 21598.1 3229.75  14
   7  11  -7 19911.8 2793.44   2
   7 -11  -7 22335.1 1439.44  17
   7 -11  -7 22212.9 1618.55   9
   7  11  -6 409.504 174.725  12
   7 -11  -6 1045.36 387.273   9
  -7  11   6 659.350 426.473  16
  -7  11   6 575.924 539.962   4
   7 -11  -6 783.335 285.635  17
   7  11  -6 1073.83 919.312   2
   7 -11  -6-185.703 488.443   3
  -7 -11   6 330.261 635.371  14
   7  11  -5 39165.6 1967.13  12
   7  11  -5 36982.3 3656.44   2
   7 -11  -5 38169.6 4394.80   3
  -7  11   5 32537.4 2957.77  16
  -7  11   5 33589.1 3553.44   4
  -7 -11   5 40598.1 4276.66  15
  -7 -11   5 38983.6 4232.60  14
   7 -11  -5 35416.4 1902.79   9
   7  11  -4 81000.0 2864.00  12
  -7  11   4 78821.6 2464.33  12
   7 -11  -4 68541.4 2579.19   9
   7 -11  -4 64670.2 5660.35  14
  -7  11   4 69137.1 5087.89   4
  -7 -11   4 81965.1 6144.00  14
  -7  11   4 74092.6 4303.83  16
  -7 -11   4 82131.9 5834.34  15
   7 -11  -4 72113.5 6174.79   3
   7  11  -3 154516. 3947.59  12
  -7 -11   3 159156. 7801.07  15
  -7  11   3 149422. 3417.39  12
  -7 -11   3 148777. 8223.68  14
   7 -11  -3 121265. 7683.04  14
  -7  11   3 130371. 6979.52   4
  -7  11   2 8454.92 829.260  12
   7 -11  -2 10174.8 2328.47  14
  -7 -11   2 8713.84 1739.94  15
  -7  11   2 8472.85 1753.19   4
  -7 -11   2 6958.67 1705.37  14
   7  11  -2 9372.18 974.175  12
   7 -11  -1 24093.8 3454.64  14
  -7 -11   1 27401.4 3145.02  15
  -7  11   1 25634.0 3071.21   4
   7  11  -1 24659.2 1562.34  12
  -7  11   0 19727.4 2865.19   4
  -7 -11   0 19132.4 2596.54  15
  -7 -11   0 19528.1 1480.76  17
   7  11   0 18732.1 1386.70  12
   7 -11   0 17096.3 2984.43  14
  -7  11   0 20240.2 3110.98   2
  -7 -11  -1 78121.5 2956.38  17
  -7 -11  -1 84044.9 5439.11  15
  -7  11  -1 73346.2 5202.73   4
   7 -11   1 83074.1 6554.35  14
  -7  11  -1 91313.0 6497.00   2
   7  11   1 80815.7 2927.74  12
  -7 -11  -2 16964.4 1408.03  17
  -7 -11  -2 19615.2 2627.12  15
   7 -11   2 21974.6 3606.42  14
  -7  11  -2 18929.0 2605.93   4
  -7  11  -2 20461.5 3141.50   2
   7  11   2 20151.9 1504.13  12
   7  11   3 4669.97 714.475  11
  -7 -11  -3 3633.63 666.698  17
   7 -11   3 3681.65 1579.31  14
  -7  11  -3 2467.16 911.939   4
  -7 -11  -3 5376.41 1445.09  15
  -7  11  -3 3821.26 646.651  13
   7  11   3 4056.60 703.709  12
   7  11   4 12229.4 1166.26  11
  -7 -11  -4 10815.8 1181.93  17
  -7  11  -4 10781.3 1064.82  13
   7  11   5 50366.8 2331.13  11
  -7 -11  -5 52849.3 2613.48  17
  -7  11  -5 50277.8 2401.71  13
   7  11   6 11497.8 1105.89  11
  -7 -11  -6 12128.3 1251.82  17
  -7  11  -6 13173.8 1263.95  13
  -7 -11  -7 34257.4 2014.93  17
  -7  11  -7 35725.3 2021.31  13
  -7  11  -8 201.341 214.352  13
  -7 -11  -8 61.9593 224.332  17
  -7  11  -9 68184.1 2511.91  13
  -7 -11  -9 69505.4 2436.92  17
  -7 -11 -10 10843.2 847.867  17
  -7  11 -10 11189.0 921.394  13
  -7  11 -11 8252.54 489.438  12
  -7 -11 -11 8176.56 577.067  17
  -7  11 -11 8257.15 643.506  13
   7  13 -15 339.714 163.951  13
   7  13 -14 27215.8 1226.08  12
   7 -13 -14 24690.1 1120.16   5
   7  13 -14 23271.7 1393.50  13
   7  13 -13 2055.41 445.934  12
   7  13 -13 1830.77 437.436  13
   7 -13 -13 1769.80 392.146   5
   7  13 -12 71902.5 2737.74  13
   7 -13 -12 74901.4 2469.64  17
   7  13 -11 5104.10 674.640  12
   7 -13 -11 3857.00 654.536  17
   7  13 -10 16578.4 1263.74  12
   7 -13 -10 16752.9 1537.78   9
   7 -13 -10 16094.2 1295.22  17
   7  13  -9 15389.3 1244.90  12
   7 -13  -9 17139.6 1564.81   9
   7 -13  -9 16071.4 1293.34  17
   7  13  -8 120187. 3528.28  12
   7 -13  -8 127240. 4091.72   9
   7 -13  -8 117210. 3525.22  17
   7  13  -7 521.013 331.302  12
   7 -13  -7 305.846 260.219  17
   7 -13  -7 241.940 206.134   9
  -7 -13   7 526.143 933.035  15
  -7 -13   6 9481.87 2223.49  14
   7 -13  -6 7251.38 892.021  17
   7 -13  -6 7526.46 937.209   9
  -7 -13   6 11810.6 2412.85  15
   7  13  -6 8863.38 997.729  12
   7 -13  -6 6599.24 1859.80   3
   7  13  -5 3485.75 623.579  12
   7 -13  -5 4366.63 701.939   9
  -7 -13   5 3120.20 1278.63  15
   7 -13  -5 3561.39 1874.36   3
  -7 -13   5 3241.13 794.749  14
  -7  13   5 4971.28 634.821  12
  -7  13   4 52389.8 2097.49  12
  -7  13   4 43400.2 4148.52   4
   7 -13  -4 54961.4 5443.71   3
  -7 -13   4 59714.5 5080.23  15
  -7 -13   4 53033.6 5318.85  14
   7  13  -4 53926.6 2459.87  12
  -7  13   3 314.488 234.067   4
  -7 -13   3 2676.12 1051.23  15
   7  13  -3 820.033 341.277  12
   7 -13  -3 1172.84 846.467  14
   7 -13  -3 962.024 744.790   3
  -7  13   3 966.854 341.351  12
  -7  13   2 28842.0 1648.62  12
  -7 -13   2 29832.8 3466.26  15
   7 -13  -2 25397.5 3811.82  14
  -7  13   2 25019.9 3205.06   4
   7 -13  -2 25011.4 3712.19   3
   7  13  -2 29694.3 1848.58  12
  -7  13   1 108.316 142.893  12
  -7 -13   1 325.927 269.256  17
   7  13  -1 339.236 301.497  12
   7 -13  -1 723.761 600.068  14
  -7  13   1-366.334 860.024   4
  -7 -13   0 111475. 3890.55  17
   7 -13   0 101517. 7596.60  14
  -7  13   0 101124. 6287.16   4
   7  13   0 113941. 3672.32  12
  -7  13   0 111480. 3286.82  12
  -7 -13  -1 817.526 425.100  17
  -7  13  -1 668.841 292.819  12
  -7  13  -1 519.799 438.227   4
   7 -13   1 1302.06 1203.26  14
   7  13   1 750.484 443.160  12
   7  13   2 47228.3 2429.98  12
  -7 -13  -2 48577.8 2552.28  17
   7  13   3 191.587 203.864  11
  -7 -13  -3 732.707 300.691  17
   7  13   4 38576.0 2016.53  11
  -7 -13  -4 39060.5 2258.96  17
   7  13   5 3089.47 550.581  11
  -7 -13  -5 3097.15 617.783  17
  -7  13  -5 2512.29 471.042  13
   7  13   6 34487.3 1665.35  11
  -7  13  -6 36543.1 1762.78  13
  -7  13  -7 1564.64 350.051  13
  -7 -13  -7 796.356 333.099  17
  -7  13  -8 4884.41 541.850  13
  -7 -13  -8 5920.73 670.206  17
  -7  13  -8 4874.61 546.544  12
  -7  13  -9 1638.76 263.443  12
  -7 -13  -9 1857.43 307.202  17
  -7  13  -9 2483.02 360.274  13
   7 -15 -13 34708.6 1157.45   5
   7  15 -13 37898.3 1233.26  12
   7  15 -12 32794.8 1352.83  12
   7  15 -11 544.107 259.521  12
   7 -15 -10 11967.7 932.806  17
   7  15 -10 12304.0 988.715  12
   7  15  -9 22054.9 1372.54  12
   7 -15  -9 22330.8 1381.68  17
   7 -15  -8 69070.3 2520.77  17
   7  15  -8 72986.4 2569.60  12
   7  15  -7 20575.3 1392.29  12
   7 -15  -7 20544.0 1413.60  17
   7 -15  -7 20695.6 1451.82   9
   7  15  -6 4219.96 645.188  12
   7 -15  -6 3896.93 627.276  17
   7 -15  -6 5344.91 754.963   9
   7 -15  -5 21417.9 1491.79  17
  -7  15   5 20951.8 1206.53  12
   7  15  -5 21378.0 1475.42  12
   7 -15  -4 58056.4 2489.99  17
  -7  15   4 57000.8 2068.96  12
   7  15  -4 59957.6 2500.08  12
   7  15  -3 38682.7 2037.82  12
  -7 -15   3 38326.2 2336.28  17
  -7  15   3 36147.8 1707.06  12
   7  15  -2 1504.12 383.655  12
  -7  15   2 1716.90 425.256  12
  -7 -15   2 1684.70 481.908  17
  -7  15   1 9206.55 912.066  12
  -7 -15   1 9254.42 1153.78  17
   7  15  -1 8537.72 1015.78  12
  -7  15   0 81558.2 2730.52  12
  -7 -15   0 83616.1 3385.02  17
   7  15   0 79875.9 3013.85  12
  -7  15  -1 39369.9 1878.30  12
  -7 -15  -1 44155.4 2433.33  17
   7  15   1 40386.9 2140.16  12
  -7  15  -2 32982.8 1685.39  12
  -7 -15  -2 34444.9 2086.07  17
   7  15   2 32014.6 1783.35  11
  -7  15  -3 622.027 256.487  12
   7  15   3 177.824 148.649  11
  -7 -15  -3 5.44475 224.626  17
  -7  15  -4 37223.0 1660.74  12
  -7 -15  -4 40425.7 2094.98  17
   7  15   4 37944.6 1718.46  11
  -7  15  -5 45033.5 1710.26  12
   7  15   5 40863.5 1564.33  11
  -7 -15  -5 45546.0 2068.04  17
  -7 -15  -6 36051.5 1654.37  17
  -7  15  -6 35519.0 1375.75  12
  -7 -15  -7 10180.4 762.917  17
  -7  15  -7 9650.64 620.783  12
   7  17 -11 1671.96 238.062  12
   7 -17 -11 1130.49 194.120   5
   7  17 -10 4887.59 471.209  12
   7  17  -9 71502.0 1934.62  12
   7  17  -8 1852.89 347.013  12
   7  17  -7 39080.5 1594.20  12
   7 -17  -7 38455.0 1547.78  17
  -7 -17   6 477.657 258.348  17
   7  17  -6 190.351 190.107  12
   7 -17  -6 246.545 160.566  17
  -7 -17   5 52210.1 2278.88  17
   7  17  -5 48020.8 1877.18  12
   7 -17  -5 50263.1 1941.30  17
   7  17  -4 1219.66 356.857  12
   7 -17  -4 653.945 172.047  17
  -7 -17   4 1403.63 426.116  17
  -7  17   4 1108.24 214.132  12
   7 -17  -3 71334.0 2381.81  17
  -7  17   3 67155.1 1908.42  12
   7  17  -3 70323.6 2357.75  12
  -7  17   2 621.970 177.591  12
   7 -17  -2 447.045 265.036  17
  -7 -17   2 129.224 255.548  17
  -7 -17   1 23218.1 1551.21  17
   7  17  -1 21066.8 1317.05  12
  -7  17   1 21465.4 1127.39  12
  -7  17   0 823.272 243.622  12
  -7 -17   0 855.281 374.312  17
   7  17   0 1122.84 287.108  12
  -7  17  -1 95682.2 2334.70  12
   7  17   1 95420.3 2566.21  11
   7  17   2 7145.27 651.100  11
  -7  17  -2 7357.53 632.393  12
  -7  17  -3 142.392 116.710  12
   7  17   3-1.57844 124.593  11
  -7 -17  -3-19.8585 198.119  17
  -7 -17  -4 1110.83 287.740  17
  -7  17  -4 696.025 187.354  12
  -7  17  -5 70570.9 1395.20  12
  -7 -17  -5 75955.3 1812.78  17
  -7 -19   7 7113.43 524.373  17
   7  19  -7 6166.40 425.398  12
  -7 -19   6 2446.37 337.383  17
   7  19  -6 2193.23 285.853  12
  -7 -19   5 3428.79 424.304  17
   7  19  -5 3194.33 346.740  12
  -7 -19   4 51647.7 1624.83  17
   7  19  -4 46576.6 1360.96  12
  -7 -19   3 14055.7 856.407  17
   7  19  -3 12733.6 718.579  12
   7  19  -2 7248.73 516.992  11
  -7 -19   2 7330.41 618.999  17
   7  19  -1 943.580 186.801  11
  -7 -19   1 1044.59 256.220  17
  -7 -19   0 34316.9 1228.62  17
   8   0 -20 98191.5 2405.92  10
   8   0 -19 223.646 179.818  10
   8   0 -18 40308.2 1945.09  10
   8   0 -17-186.617 207.021   5
   8   0 -16 52780.1 2124.20   5
   8   0 -16 54351.6 2755.41  13
   8   0 -15 499.538 175.309   5
   8   0 -15 198.835 280.086  17
   8   0 -15 1021.42 501.128  13
   8   0 -14 96242.9 2697.51   5
   8   0 -14 102569. 3144.96  17
  -8   0  14 99266.9 6080.25  16
   8   0 -14 103261. 3736.55  13
   8   0 -13-322.997 490.032   6
   8   0 -13 24.2762 132.900   5
  -8   0  13-399.318 433.487  16
   8   0 -12 24172.1 2790.21   2
  -8   0  12 24524.3 2631.64  16
  -8   0  11 3.79231 372.596  16
   8   0 -11 37.0709 227.191   1
  -8   0  10 678030. 11781.1  16
   8   0 -10 648358. 11602.9   1
   8   0  -9 75.2056 318.122   1
  -8   0   9-87.3826 409.396  16
   8   0  -9 69.5808 411.104   2
  -8   0   8 8989.05 1123.27  16
   8   0  -8 9536.58 1186.92   2
  -8   0   8 6479.06 420.738   4
   8   0  -8 8707.05 1186.18   1
  -8   0   7 66.1481 209.308  16
   8   0  -7 404.878 342.155   1
   8   0  -7 91.3371 164.932   2
  -8   0   7 186.619 132.238   4
   8   0  -6 158212. 4424.62   1
   8   0  -5 229.397 213.554   1
   8   0  -5 133.575 186.606   3
  -8   0   4 41221.8 1462.89  15
   8   0  -4 40378.2 1942.98   1
  -8   0   4 35745.2 787.211   2
   8   0  -3-63.4073 158.649   1
  -8   0   3 217.400 106.283   2
  -8   0   3 100.268 146.794  15
   8   0  -2 447520. 7208.63  16
   8   0  -2 467377. 5548.94   1
  -8   0   2 448479. 5983.86  15
   8   0  -2 455045. 3658.92  14
  -8   0   2 473692. 5085.49   2
  -8   0   1 294.570 243.096   2
   8   0  -1 353.765 205.904  14
   8   0  -1 825.830 561.288  16
   8   0  -1 26.3532 141.638   1
  -8   0   1 253.633 236.669  15
   8   0   0 206325. 6208.88  16
  -8   0   0 204052. 4860.55   2
  -8   0   0 208125. 5261.09  15
  -8   0  -1-273.590 347.743  15
  -8   0  -1 86.5379 213.883   2
   8   0   1 47.5349 463.498  16
  -8   0  -2 23088.0 2059.70   2
   8   0   2 27832.9 2715.28  16
  -8   0  -2 25510.7 2328.49  15
   8   0   3 793.989 773.393  16
  -8   0  -3-474.128 561.168  15
  -8   0  -3 457.321 287.613   4
  -8   0  -3-123.226 378.638   2
   8   0   4 237884. 9214.80  16
  -8   0  -4 241632. 8562.84  15
  -8   0  -4 243988. 8038.12   2
  -8   0  -5 312.628 436.683  15
   8   0   5 62.4680 757.021  16
   8   0   5 217.139 447.671  14
  -8   0  -5-56.5937 313.963   2
  -8   0  -6 7619.26 866.260  17
  -8   0  -6 6274.33 1519.83   2
   8   0   6 7200.13 1462.72  14
   8   0   6 6221.64 1526.27  16
   8   0   7 416.155 728.550  16
   8   0   7 581.446 577.972  14
  -8   0  -7 315.372 224.310  17
  -8   0  -7-423.108 408.379   2
  -8   0  -8 180221. 4851.88  17
   8   0   8 174474. 9841.27  16
  -8   0  -8 189108. 4371.72  13
  -8   0  -8 185423. 4121.82  10
  -8   0  -9 43.2080 169.668  10
  -8   0  -9-152.109 323.772  13
  -8   0  -9 197.205 269.887  17
  -8   0 -10 4814.81 856.588  17
  -8   0 -10 4892.61 671.731  10
  -8   0 -11 304.831 259.848  10
  -8   0 -12 39677.6 1622.62  10
   8   0  13 378.937 291.593   7
   8  -2 -20 30948.2 1336.07  10
   8   2 -20 30647.8 1299.80  10
   8   2 -19 98512.1 2731.27  10
   8  -2 -19 100779. 2831.64  10
   8   2 -18 6837.90 943.611  13
   8   2 -18 6748.04 765.366  10
   8   2 -17 216.262 241.437   5
   8   2 -17-10.2632 187.565  10
   8  -2 -17 357.560 184.477   5
   8  -2 -17 46.2626 273.139  17
   8   2 -17 308.743 422.481  13
   8   2 -16 14863.0 1194.45  10
   8  -2 -16 13909.0 1243.07  17
   8   2 -16 15021.9 1124.68   5
   8   2 -16 14307.8 1581.42  13
   8  -2 -16 16424.1 1215.40   5
   8  -2 -15 152342. 3676.30   5
   8  -2 -15 160236. 4119.31  17
  -8  -2  15 160306. 8606.37  14
  -8   2  15 149577. 8588.47  16
   8   2 -15 173954. 5496.88  13
   8   2 -15 150119. 3508.52   5
   8  -2 -14 4843.69 628.858  17
   8   2 -14 5238.66 630.257   5
   8   2 -14 5229.63 1435.74   2
   8  -2 -14 5815.27 714.737   5
  -8   2  14 3861.84 1325.54  16
   8   2 -14 5959.49 977.816  13
  -8  -2  14 5177.43 1506.39  14
   8   2 -13 13786.7 2210.34   2
  -8   2  13 15469.0 2519.77  16
   8   2 -13 15012.0 1502.38  13
   8  -2 -13 15303.5 1046.63   5
   8   2 -13 14813.3 980.454   5
   8  -2 -13 16033.3 1353.39   6
  -8  -2  13 17053.1 2570.44  14
  -8   2  12 2468.49 1032.77  16
   8  -2 -12 1646.68 674.008   1
  -8  -2  12 1542.31 585.818  16
   8   2 -12 960.442 547.404   2
  -8   2  11 203340. 7738.46  16
   8   2 -11 196283. 7182.45   2
  -8  -2  11 183369. 5899.47  16
   8  -2 -11 200574. 6799.69   1
   8   2 -10 164477. 6051.48   2
  -8  -2  10 165701. 5051.85  16
   8  -2 -10 168899. 5837.16   1
  -8   2  10 170481. 6507.01  16
   8  -2  -9 36909.0 2566.81   1
   8   2  -9 43300.4 2832.89   2
  -8  -2   9 40754.1 2229.88  16
   8   2  -9 36397.8 2891.98   1
  -8   2   9 39415.8 2924.72  16
   8  -2  -8 4973.78 902.642   1
  -8  -2   8 4941.24 680.301  16
  -8   2   8 4851.32 625.061   4
   8   2  -8 5036.79 889.429   2
  -8   2   8 4606.74 958.904  16
   8   2  -8 4685.87 972.061   1
   8   2  -7 39368.4 2135.61   2
   8   2  -7 32945.9 2520.78   1
   8  -2  -7 37343.4 2628.20   3
  -8  -2   7 31263.1 1460.88  16
  -8   2   7 33808.0 1748.42   4
   8  -2  -7 32428.4 2190.93   1
  -8  -2   6 119267. 2572.22  16
   8   2  -6 118462. 4599.50   1
  -8  -2   6 112065. 3155.85  14
   8  -2  -6 118278. 4431.02   3
  -8   2   6 111160. 3082.32   4
  -8   2   5 325063. 5252.21   4
  -8  -2   5 325240. 4526.45  14
   8  -2  -5 332988. 7330.29   3
   8   2  -4 8940.12 1177.13   1
  -8   2   4 8801.33 885.130   4
   8  -2  -4 9191.21 935.213  14
  -8  -2   4 8816.55 639.604  14
   8   2  -4 8521.15 443.284   2
   8   2  -3 3251.37 318.381   2
  -8   2   3 3276.83 579.854   4
  -8   2   3 2999.15 406.440  15
  -8  -2   3 3335.42 611.588  15
  -8  -2   3 3070.66 341.442  14
   8  -2  -3 3832.73 634.381  14
   8   2  -3 2862.37 555.248  16
   8   2  -2 3987.62 673.134  16
  -8   2   2 3676.82 629.813   4
  -8   2   2 3125.72 592.024   2
  -8   2   2 3876.14 574.850  15
   8  -2  -2 4031.68 652.521  14
  -8  -2   2 4070.46 727.866  15
  -8   2   1 305672. 5829.65   4
   8   2  -1 307774. 6704.68  16
   8  -2  -1 288501. 5460.18  14
  -8   2   1 311916. 5852.75  15
  -8   2   1 315686. 6290.55   2
  -8  -2   1 310646. 6428.56  15
  -8   2   0 49548.9 2424.39   4
  -8   2   0 49699.3 2742.69   2
  -8  -2   0 51296.6 2490.47   2
  -8   2   0 50210.6 2687.31  15
  -8  -2   0 49376.6 2804.10  15
   8   2   0 46945.1 2964.09  16
   8  -2   0 50511.3 2515.66  14
  -8  -2  -1 23859.1 1928.78   2
   8   2   1 22636.9 2250.18  16
  -8   2  -1 24632.5 1754.28   4
  -8   2  -1 25927.3 2160.10  15
  -8  -2  -1 22102.1 2025.96  15
   8  -2   1 26604.6 2592.95  16
   8  -2   1 27142.4 2102.68  14
  -8   2  -1 23953.0 2101.08   2
  -8   2  -2 11789.3 1604.57   2
   8   2   2 13068.0 1930.51  16
   8  -2   2 13380.4 1961.42  16
  -8  -2  -2 12074.2 1541.44   2
  -8   2  -2 14262.0 1797.16  15
  -8  -2  -2 12402.0 1713.14  15
   8  -2   2 14133.4 1675.76  14
  -8   2  -2 12607.6 1324.75   4
  -8   2  -3 64854.8 3015.53   4
  -8   2  -3 63579.5 4036.52   2
   8   2   3 64748.3 4483.29  16
  -8  -2  -3 60158.4 3731.77   2
   8  -2   3 66239.7 4706.59  16
  -8  -2  -3 62695.2 4102.36  15
   8  -2   3 70874.7 4164.96  14
  -8   2  -4 65073.2 4425.11   2
   8  -2   4 68702.3 5089.88  16
   8   2   4 56856.2 4557.24  16
  -8  -2  -4 65025.8 4530.33  15
   8  -2   4 73438.4 4613.23  14
  -8   2  -5 90673.6 5582.72   2
   8   2   5 86411.4 6067.60  16
  -8  -2  -5 93066.0 5991.91  15
   8  -2   5 91253.8 6238.90  16
   8  -2   5 100050. 5744.57  14
  -8   2  -6 22893.0 1536.44  17
   8   2   6 24446.4 3509.55  16
  -8  -2  -6 23017.4 1546.08  17
   8  -2   6 21976.4 3229.62  16
  -8   2  -6 22654.8 2966.98   2
  -8  -2  -6 21210.5 3001.64  15
   8  -2   6 21044.8 2796.16  14
  -8   2  -6 21082.8 1253.45  10
  -8  -2  -7 53373.6 2530.46  17
   8   2   7 55038.0 5438.67  16
  -8   2  -7 50687.9 2428.16  17
  -8   2  -7 49840.3 2048.94  10
   8  -2   7 51796.5 5099.64  16
   8  -2   7 54364.0 4664.92  14
   8   2   7 53633.2 4346.58  14
  -8   2  -7 54530.6 4813.28   2
   8   2   8 51321.7 5378.16  16
  -8  -2  -8 53395.1 2700.63  17
   8  -2   8 52250.5 4584.30  14
  -8   2  -8 53048.9 2211.12  10
  -8   2  -8 58600.1 2725.28  13
  -8   2  -8 49699.2 2510.93  17
  -8  -2  -9 45275.3 2578.87  17
  -8   2  -9 50628.5 2539.74  13
  -8   2  -9 46221.2 2474.57  17
  -8   2  -9 46438.8 2120.50  10
  -8  -2 -10 2598.61 485.658  10
  -8   2 -10 1908.61 447.520  10
  -8   2 -10 2105.39 545.641  13
  -8  -2 -10 2385.87 608.605  17
  -8  -2 -11 11905.8 991.924  10
  -8   2 -11 10935.6 964.765  10
  -8  -2 -11 10890.6 1171.12  17
  -8   2 -11 10721.0 1011.66  13
  -8  -2 -12 35436.2 1439.94  10
   8  -2  12 37107.4 2012.28   7
   8  -2  13 40296.6 1685.62   7
   8   2  13 35837.4 1601.40   7
   8  -4 -20 3324.20 422.949  10
   8   4 -19 64244.4 2647.82  13
   8   4 -18 614.615 287.252  10
   8   4 -18 850.114 460.753  13
   8   4 -17 1214.94 612.326  13
   8   4 -17 1648.40 383.572   5
   8   4 -17 1326.86 382.306  10
   8  -4 -17 1646.09 365.057   5
   8  -4 -16 16165.5 1337.24  17
   8   4 -16 15025.4 1135.66   5
   8   4 -16 14580.2 1177.02  10
   8   4 -16 15253.9 1774.17  13
   8  -4 -16 15365.8 1165.40   5
   8   4 -15 121341. 3173.02   5
   8   4 -15 131237. 3481.31  10
   8  -4 -15 132998. 3778.11  17
  -8   4  15 114408. 7515.70  16
   8  -4 -15 130238. 3527.45   5
  -8  -4  15 122494. 7698.02  14
   8   4 -15 134085. 5218.77  13
   8   4 -14 9550.91 877.057   5
   8   4 -14 9994.56 939.989  10
   8  -4 -14 10379.1 974.669   5
  -8  -4  14 9458.27 2129.31  14
  -8   4  14 8857.21 2053.17  16
   8  -4 -14 11356.4 1047.00  17
   8   4 -14 10583.1 1469.03  13
   8   4 -14 9299.44 1756.74   2
   8   4 -13 11657.8 938.170  10
   8   4 -13 10728.9 882.557   5
   8   4 -13 12632.9 1525.22  13
  -8   4  13 9478.44 1948.01  16
   8   4 -13 10190.0 1926.17   2
  -8  -4  13 11534.0 2206.28  14
   8  -4 -13 11018.5 1191.35   6
   8  -4 -13 11124.4 961.065   5
  -8   4  12 1530.98 779.774  16
   8   4 -12 1739.49 816.115   2
   8   4 -12 1942.23 587.183  13
  -8  -4  12 1171.22 659.511  14
   8   4 -11 136340. 6144.70   2
   8  -4 -11 145945. 6122.81   1
  -8   4  11 128338. 6661.66  16
  -8  -4  11 145907. 6873.67  14
   8   4 -10 43953.5 3268.45   2
  -8   4  10 41903.7 3510.11  16
   8  -4 -10 45530.3 3281.03   1
  -8  -4  10 47584.1 3607.13  14
   8   4  -9 53791.2 3319.57   2
  -8   4   9 48899.1 3601.08  16
  -8   4   9 48060.5 2433.38   4
  -8  -4   9 54355.6 3488.92  14
   8  -4  -9 56154.9 3563.58   1
  -8   4   8 381.278 491.556  16
   8   4  -8-78.7462 376.878   2
  -8  -4   8 132.718 228.000  14
  -8   4   8-51.1234 269.917   4
   8  -4  -7 125042. 5539.78   3
  -8  -4   7 118126. 4260.42  14
  -8   4   7 118243. 4288.79   4
   8   4  -7 120067. 4036.49   2
  -8  -4   6 192880. 5109.96  14
   8  -4  -6 188514. 6734.31   3
  -8   4   6 185888. 5262.12   4
   8   4  -6 197737. 4677.82   2
  -8   4   5 288690. 6390.12   4
   8  -4  -5 288944. 7398.44  14
   8   4  -5 301403. 5287.15   2
  -8   4   4 13843.2 1368.55   4
   8  -4  -4 13893.0 1594.98  14
  -8  -4   4 13063.2 1172.36  14
  -8  -4   3 1812.52 436.691  14
  -8  -4   3 1510.89 504.512  15
   8   4  -3 1986.34 433.366  16
   8  -4  -3 1763.71 670.575  14
  -8   4   3 1785.44 532.562   4
  -8  -4   2 34130.9 2346.81  15
   8  -4  -2 32410.6 2267.49  14
   8   4  -2 36062.4 2049.18  16
  -8   4   2 33120.8 2192.08   4
  -8  -4   1 264295. 6867.26  15
   8   4  -1 248431. 6275.74  16
   8  -4  -1 250285. 6448.58  14
  -8   4   1 233037. 6390.12   2
  -8   4   1 247936. 6072.03   4
   8  -4   0 9916.76 1378.38  14
  -8  -4   0 7691.80 1256.18  15
   8   4   0 8586.99 1303.12  16
  -8   4   0 7515.39 1251.74   2
  -8   4   0 8231.54 1140.53   4
   8   4   1 44096.4 3268.97  16
  -8   4  -1 48303.8 3381.19   2
  -8  -4  -1 46980.5 3260.02  15
   8  -4   1 47450.7 3261.53  14
  -8   4  -1 46272.8 2793.47   4
  -8   4  -2 19492.3 1855.43   4
   8  -4   2 20259.3 2344.77  14
  -8  -4  -2 21957.0 2409.75  15
   8   4   2 19028.8 2359.03  16
  -8   4  -2 20439.8 2339.58   2
   8  -4   3 283231. 9365.03  14
  -8  -4  -3 262824. 8909.86  15
   8   4   3 243717. 9202.45  16
  -8   4  -3 258949. 6958.16   4
  -8   4  -3 261946. 9010.06   2
  -8   4  -4 11431.8 2067.86   2
   8   4   4 8761.84 1854.41  16
  -8  -4  -4 12910.7 2105.88  15
   8  -4   4 12581.3 2165.98  14
   8   4   5 36009.5 1863.64  11
  -8   4  -5 44830.4 4170.71   2
   8   4   5 40394.7 4349.79  16
  -8  -4  -5 40717.8 4013.02  15
  -8  -4  -5 41994.4 2090.48  17
   8  -4   5 44247.3 4205.36  14
  -8   4  -5 40803.6 1737.82  10
  -8   4  -5 40837.4 2033.46  17
  -8  -4  -6 10667.5 1118.61  17
  -8   4  -6 10332.8 925.960  10
   8   4   6 9333.75 2254.10  16
   8  -4   6 10601.1 2140.91  14
  -8  -4  -6 12729.7 2559.87  15
  -8   4  -6 11268.1 2250.57   2
  -8  -4  -7 87212.8 6437.10  15
  -8   4  -7 86703.1 2805.79  10
   8   4   7 81848.0 6851.14  16
   8  -4   7 85164.3 6182.11  14
  -8  -4  -7 92728.8 3481.49  17
  -8   4  -8 25306.9 1554.79  10
  -8  -4  -8 28456.0 2020.02  17
   8   4   8 26059.9 4135.76  16
  -8   4  -8 28864.4 2039.14  13
  -8   4  -9 93074.0 2990.85  10
  -8   4  -9 98478.8 3762.64  13
  -8  -4  -9 99042.3 3805.18  17
  -8   4 -10-5.57730 180.644  10
   8  -4  10 444.025 328.816   7
  -8  -4 -10-308.185 226.867  17
  -8   4 -10 100.054 360.033  13
  -8  -4 -11 41574.8 2206.48  17
  -8  -4 -11 37851.5 1625.94  10
   8  -4  11 40303.2 2184.09   7
  -8   4 -11 39743.5 2058.03  13
  -8  -4 -12 5378.31 501.984  10
  -8   4 -12 5164.34 603.778  13
   8  -4  12 5964.32 746.617   7
  -8  -4 -12 5714.28 723.525  17
   8   4  13 51141.9 1702.72   7
   8  -6 -20 70072.5 1572.29  10
   8   6 -19 13759.0 1206.58  13
   8   6 -18 7304.39 1090.37  13
   8  -6 -17 566.904 198.670   5
   8   6 -17 394.907 412.505  13
   8   6 -16 38162.9 1880.99  10
   8  -6 -16 35119.4 1742.63   5
   8   6 -16 40680.1 2917.58  13
   8   6 -15 31347.1 1731.74  10
   8  -6 -15 34122.0 1917.22  17
   8  -6 -15 33657.5 1817.64   5
   8   6 -15 30429.2 1638.33   5
   8   6 -15 33308.3 2730.29  13
   8  -6 -14 37589.6 1961.07  17
   8   6 -14 33711.6 1710.13   5
   8   6 -14 35686.0 1818.77  10
   8  -6 -14 33739.3 1857.94   5
  -8  -6  14 33626.8 4071.15  14
   8   6 -14 35244.9 2818.62  13
  -8   6  14 32694.0 4009.44  16
   8   6 -13 18453.2 1250.93   5
   8   6 -13 18397.0 1244.73  10
   8   6 -13 17761.6 2580.39   2
   8   6 -13 20056.4 1994.78  13
  -8   6  13 15705.6 2744.44  16
   8  -6 -13 18540.4 1372.31   5
  -8  -6  13 19287.4 3017.89  14
   8   6 -12 3430.28 527.911  10
   8  -6 -12 2002.83 492.689   9
   8   6 -12 2418.10 803.003  13
  -8   6  12 3648.30 1416.31  16
   8   6 -12 1719.51 740.759   2
  -8  -6  12 1981.89 1044.27  14
   8  -6 -12 2468.98 553.571   6
   8   6 -12 2344.58 430.233   5
   8  -6 -11 23874.3 2755.15   1
   8   6 -11 22856.4 2735.50   2
  -8   6  11 20789.3 2889.60  16
  -8  -6  11 22015.4 2848.94  14
   8   6 -11 25484.2 2054.59  13
   8   6 -10 347194. 9914.68   2
  -8   6  10 331234. 10718.8  16
  -8  -6  10 341579. 10546.4  14
   8  -6 -10 363872. 10717.4   1
  -8   6   9 15281.5 2169.08  16
  -8  -6   9 15073.7 2064.13  14
  -8   6   9 15209.3 1747.32   4
   8   6  -9 17041.5 2043.78   2
   8  -6  -8 12256.2 2006.77   3
  -8   6   8 14687.2 2085.71  16
  -8   6   8 11704.2 1608.67   4
  -8  -6   8 12590.9 1774.78  14
   8   6  -8 12024.4 1657.97   2
  -8   6   7 27732.0 2736.91  16
   8  -6  -7 24218.9 2744.09   3
  -8  -6   7 27844.5 2535.40  14
  -8   6   7 29948.9 2600.68   4
   8   6  -7 28268.7 2336.02   2
   8   6  -6 198025. 5905.04   2
  -8   6   6 187781. 6405.44   4
   8  -6  -6 174864. 7292.00   3
  -8  -6   6 196823. 6514.18  14
   8  -6  -5 66264.8 1907.91  15
   8  -6  -5 60722.2 4125.43  14
  -8  -6   5 66714.4 3666.92  14
  -8   6   5 58027.6 3522.39   4
  -8  -6   4 18756.4 1864.70  14
   8  -6  -4 20477.8 2301.23  14
  -8   6   4 17638.5 1893.57   4
  -8  -6   3 16211.6 1022.66   3
  -8  -6   3 15509.3 1734.53  15
  -8  -6   3 13892.2 1551.87  14
   8  -6  -3 16863.4 2038.75  14
  -8   6   3 18672.3 1990.05   4
   8   6  -3 17816.5 1239.09  16
  -8  -6   2 222576. 6729.59  15
  -8  -6   2 213839. 6168.47  14
   8  -6  -2 234267. 7463.13  14
  -8   6   2 224416. 6837.20   4
   8   6  -1 75467.0 3704.57  16
  -8  -6   1 68006.1 3824.65  15
   8  -6  -1 72682.4 4221.25  14
  -8   6   1 71469.1 3934.34   4
  -8  -6   0 168821. 6385.62  15
   8   6   0 174247. 6441.04  16
  -8   6   0 164664. 6107.10   4
   8  -6   0 173778. 6819.45  14
  -8   6   0 155711. 6283.26   2
  -8   6  -1 333.688 372.436   4
   8   6   1-623.355 537.747  16
  -8   6  -1 347.312 440.887   2
  -8  -6  -1-347.362 516.240  15
   8  -6   1 2.32863 586.044  14
   8   6   2 97435.0 5788.51  16
  -8  -6  -2 100626. 5523.08  15
   8  -6   2 100889. 5969.62  14
  -8   6  -2 91822.6 4696.68   4
  -8   6  -2 88006.3 5315.14   2
  -8   6  -3 4163.04 1224.56   2
   8   6   3 3973.76 1219.04  16
  -8  -6  -3 3204.25 1061.92  15
   8  -6   3 4004.08 1288.58  14
  -8   6  -3 3724.73 937.263   4
  -8   6  -4 167647. 3684.72  10
  -8  -6  -4 165007. 7895.83  15
   8  -6   4 188002. 9182.12  14
   8  -6   4 161500. 4292.83   7
   8   6   4 170537. 4018.43  11
   8   6   4 143403. 8130.10  16
  -8   6  -4 160499. 7917.32   2
  -8  -6  -4 168464. 4323.19  17
   8   6   5 16611.9 1333.23  11
  -8   6  -5 17054.2 1244.62  10
   8   6   5 14887.3 2840.25  16
   8  -6   5 17330.7 1473.88   7
  -8   6  -5 15055.1 2499.78   2
   8  -6   5 18453.1 3005.44  14
  -8  -6  -5 16751.3 1425.69  17
  -8  -6  -5 17908.6 2762.56  15
   8   6   6 9455.04 2455.54  16
   8   6   6 6786.28 904.429  11
  -8   6  -6 7933.08 874.175  10
  -8  -6  -6 7237.22 1787.24  15
  -8   6  -6 8756.45 1902.41   2
   8  -6   6 9138.62 1159.10   7
   8  -6   6 10738.5 2375.51  14
  -8  -6  -6 7560.63 1008.53  17
  -8  -6  -7 7315.42 1021.58  17
   8  -6   7 8765.12 1974.36  14
   8   6   7 7534.61 2090.41  16
  -8  -6  -7 9057.68 1983.45  15
   8  -6   7 6953.15 1029.26   7
  -8  -6  -8 154451. 4695.33  17
   8  -6   8 161300. 4869.67   7
  -8   6  -8 154093. 4792.46  13
  -8  -6  -9 9862.94 1184.40  17
   8  -6   9 11504.9 1266.77   7
  -8   6  -9 8946.74 1147.21  13
  -8   6 -10 648.834 299.940  13
   8  -6  10 545.233 313.207   7
  -8  -6 -10 813.883 303.928  17
  -8  -6 -11 670.874 215.570  10
   8  -6  11 583.811 311.422   7
  -8  -6 -11 847.524 321.786  17
  -8   6 -11 837.546 303.821  13
  -8   6 -12 44925.1 1754.85  13
   8  -6  12 42720.6 1578.71   7
  -8  -6 -12 40879.4 1629.12  17
   8   8 -19 23086.7 1350.99  13
   8   8 -18 35815.0 2098.99  13
   8   8 -17 1636.63 654.754  13
   8   8 -16 35159.3 2573.15  13
   8  -8 -16 32188.0 1559.52   5
   8  -8 -15 31536.3 1719.94   5
   8   8 -15 35732.5 2724.15  13
   8   8 -14 54070.0 3366.44  13
   8  -8 -14 53666.7 2376.40  17
   8  -8 -14 49412.1 2305.20   5
   8  -8 -13 5298.52 745.196  17
  -8  -8  13 4744.52 1394.59  14
  -8   8  13 4601.68 1509.68  16
   8   8 -13 6082.29 1150.69  13
   8  -8 -12 4661.59 733.000   9
   8   8 -12 5735.86 1494.27   2
   8  -8 -12 4105.44 603.473  17
  -8   8  12 3210.87 1137.15  16
  -8  -8  12 4255.35 1484.13  14
   8   8 -12 4608.42 1071.53  13
   8  -8 -11 65433.1 5012.44   1
   8   8 -11 59767.3 4746.96   2
   8  -8 -11 54273.1 2562.34   9
  -8   8  11 51161.3 4769.97  16
  -8  -8  11 59918.4 5211.01  14
   8   8 -11 58913.2 3218.93  13
  -8   8  10 214627. 9259.16  16
   8  -8 -10 208278. 4786.98   9
  -8  -8  10 217967. 9396.27  14
   8   8 -10 231567. 5994.57  13
   8   8 -10 233492. 9101.34   2
  -8   8   9 16689.3 2424.22  16
  -8   8   9 17582.8 2250.99   4
  -8  -8   9 15973.5 2428.04  14
   8   8  -9 19152.4 2504.11   2
  -8   8   8 980.476 681.992  16
   8   8  -8 1877.41 897.757   2
   8  -8  -8 356.146 360.447   3
  -8  -8   8 1021.93 673.837  14
  -8   8   8 1540.66 595.521   4
  -8  -8   7 14809.3 2198.59  14
  -8   8   7 13851.3 2022.45   4
   8   8  -7 14292.5 1986.00   2
  -8   8   7 13139.2 2087.45  16
   8  -8  -7 10970.7 2037.80   3
  -8  -8   6 111129. 5796.80  14
   8   8  -6 113431. 5484.04   2
  -8   8   6 103128. 5497.70   4
   8  -8  -6 95031.3 6062.64   3
   8  -8  -5 66722.1 4960.55  14
  -8  -8   5 66195.8 4446.43  14
  -8   8   5 61220.8 4185.46   4
  -8  -8   4 17201.3 2222.71  15
   8  -8  -4 19851.8 2696.88  14
  -8  -8   4 17883.1 2257.70  14
  -8   8   4 17363.3 2224.59   4
  -8  -8   3 302.626 420.195  14
   8  -8  -3 544.639 726.587  14
  -8  -8   3-288.222 512.519  15
  -8   8   3 480.219 615.964   4
  -8  -8   2 97618.5 5008.70  15
  -8  -8   2 93033.9 4910.29  14
   8  -8  -2 96732.9 5676.78  14
  -8   8   2 99731.5 5293.17   4
   8  -8  -1 141352. 6928.02  14
  -8   8   1 129760. 6140.95   4
  -8  -8   1 122852. 5712.60  15
   8   8   0 174966. 6898.83  16
  -8  -8   0 149019. 6528.48  15
  -8   8   0 148694. 6939.27   2
   8  -8   0 159451. 7607.79  14
  -8   8   0 156804. 6812.52   4
   8   8   1-182.389 450.149  16
  -8   8  -1-162.262 284.637   2
  -8  -8  -1-284.554 412.441  15
   8  -8   1-24.6595 592.949  14
  -8   8  -1 195.579 481.629   4
  -8   8  -2 17773.5 2353.55   4
  -8  -8  -2 15370.9 2267.69  15
   8   8   2 18696.3 2664.88  16
   8  -8   2 20728.4 3037.23  14
  -8   8  -2 16557.6 2477.51   2
   8   8   2 16442.7 1244.57  12
  -8  -8  -2 15364.6 1222.68  17
  -8  -8  -3 19221.2 1469.61  17
   8   8   3 22858.9 3240.53  16
  -8  -8  -3 19762.2 2666.53  15
   8  -8   3 19046.7 1449.58   7
   8  -8   3 23204.9 3370.37  14
   8   8   3 19933.1 1392.52  11
  -8   8  -3 22171.4 2566.98   4
  -8   8  -3 19401.6 2798.30   2
   8   8   4 97309.3 6943.20  16
   8   8   4 101812. 3287.99  11
  -8  -8  -4 99741.8 3504.74  17
  -8  -8  -4 93755.1 6091.01  15
   8  -8   4 94064.5 3425.08   7
   8  -8   4 110680. 7732.14  14
  -8   8  -4 94675.5 6383.89   2
  -8  -8  -5 13377.1 1358.83  17
   8   8   5 12781.3 1202.95  11
   8   8   5 10765.8 2348.89  16
   8  -8   5 14644.8 1410.75   7
   8  -8   5 18322.4 3250.66  14
  -8  -8  -5 12725.8 2281.24  15
   8  -8   6 1733.24 558.754   7
   8   8   6 770.023 332.582  11
   8  -8   6 1215.09 734.571  14
   8   8   6-203.324 475.165  16
  -8  -8  -6 1294.79 539.584  17
  -8  -8  -7 42871.7 2426.26  17
   8  -8   7 46325.9 2552.10   7
  -8   8  -7 43139.7 2431.86  13
  -8  -8  -8 77980.9 3183.04  17
   8  -8   8 83006.1 3313.98   7
  -8   8  -8 81122.2 3377.40  13
  -8  -8  -9 21381.3 1576.69  17
  -8   8  -9 21380.3 1706.26  13
   8  -8   9 20274.0 1532.24   7
   8  -8  10-119.525 306.375   7
  -8  -8 -10 365.762 248.289  17
  -8   8 -10 86.5017 261.789  13
  -8  -8 -11 7211.50 715.917  17
   8  -8  11 6285.38 589.398   7
  -8   8 -11 7322.17 789.704  13
  -8  -8 -12 16716.9 820.371  17
  -8   8 -12 16904.0 928.127  13
   8  10 -18 577.664 261.010  13
   8  10 -17 662.076 333.541  13
   8 -10 -16 149.555 199.587   5
   8  10 -16 226.459 295.843  13
   8 -10 -15 148619. 3416.01   5
   8  10 -15 158285. 5050.88  13
   8 -10 -14 386.283 192.810   5
   8  10 -14 612.110 405.547  13
   8  10 -13 14053.9 1624.22  13
   8 -10 -13 12749.2 1158.46  17
  -8 -10  12 631.462 465.620  14
   8 -10 -12 152.146 241.821   9
   8 -10 -12-147.137 248.514  17
  -8  10  12 315.541 318.484  16
   8  10 -12 86.4401 407.890  13
   8  10 -11 127045. 4501.01  13
   8 -10 -11 126369. 4237.86   9
   8 -10 -11 130084. 3734.55  17
  -8 -10  11 124808. 7978.91  14
  -8  10  11 118428. 7405.50  16
   8  10 -10-58.4362 1164.52   2
  -8  10  10 1363.16 872.312  16
   8 -10 -10 1977.95 561.006   9
   8 -10 -10 2752.03 598.848  17
  -8 -10  10 2187.34 1189.97  14
   8  10 -10 1464.27 565.392  13
   8  10  -9 36729.2 1844.07  12
   8 -10  -9 39883.8 2222.36   9
   8 -10  -9 42038.2 1983.21  17
  -8  10   9 33610.1 3592.65  16
   8  10  -9 44359.4 4195.44   2
  -8 -10   9 39498.3 4209.22  14
   8  10  -9 34700.9 2039.06  13
   8  10  -8 234.020 208.353  12
   8 -10  -8 94.2836 297.028   9
  -8  10   8-68.0815 727.022  16
   8  10  -8 703.444 573.350   2
   8 -10  -8 735.238 648.957   3
  -8 -10   8 445.780 721.142  14
  -8  10   8 826.757 775.798   4
   8 -10  -8-447.839 321.242  17
   8 -10  -7 63219.3 2651.59   9
   8  10  -7 60563.5 2322.79  12
  -8  10   7 59339.3 4590.24   4
   8 -10  -7 54013.8 4943.91   3
  -8 -10   7 65806.4 5281.85  14
   8  10  -7 70101.6 5013.85   2
  -8  10   7 62377.4 4501.45  16
   8  10  -6 857.570 259.423  12
   8 -10  -6-183.674 656.992   3
   8  10  -6 1220.50 675.051   2
  -8 -10   6 1037.83 791.808  14
  -8  10   6 367.379 505.673   4
  -8  10   6-110.986 332.628  16
  -8 -10   5 187193. 8707.14  14
   8 -10  -5 170418. 9146.62   3
  -8  10   5 186911. 7300.81  16
  -8 -10   5 201277. 9108.45  15
  -8  10   5 158688. 7472.33   4
  -8  10   4 4412.36 1308.65   4
  -8 -10   4 3069.72 1091.04  15
   8 -10  -4 3311.00 1332.94  14
  -8 -10   4 2525.61 1015.04  14
  -8 -10   3 8917.05 1761.01  14
   8 -10  -3 12501.3 2256.89  14
  -8  10   3 10342.1 1923.60   4
  -8 -10   3 12745.5 2180.33  15
  -8 -10   2 6736.81 1538.93  15
   8 -10  -2 5291.52 1501.63  14
  -8  10   2 5051.60 1366.90   4
   8  10  -2 6012.16 724.901  12
  -8 -10   1 257930. 9240.00  15
  -8  10   1 258945. 10336.3   2
  -8 -10   1 244080. 4861.93  17
   8 -10  -1 258868. 10713.8  14
  -8  10   1 249729. 9373.02   4
   8  10  -1 262883. 4877.33  12
   8  10   0 823.203 328.106  12
  -8  10   0 173.794 339.637   2
  -8 -10   0 84.1078 485.098  15
   8 -10   0-379.173 783.665  14
  -8 -10   0-49.7717 207.561  17
  -8  10   0 797.231 558.452   4
  -8 -10  -1 7163.93 891.594  17
  -8  10  -1 7373.27 1784.27   2
  -8 -10  -1 7385.88 1659.50  15
   8 -10   1 9441.33 2199.40  14
  -8  10  -1 8494.66 1744.84   4
   8  10   1 7942.65 901.081  12
  -8 -10  -2 2732.74 588.448  17
  -8  10  -2 2356.75 957.220   2
   8 -10   2 4232.27 1684.98  14
  -8  10  -2 2930.46 1017.31   4
  -8 -10  -2 2990.10 1117.37  15
   8  10   2 2446.78 556.750  12
  -8 -10  -3 83296.7 3175.95  17
   8  10   3 86047.8 3048.98  11
  -8 -10  -3 89638.0 5845.13  15
   8 -10   3 76248.9 3085.77   7
  -8  10  -3 81197.3 6111.57   2
  -8 -10  -4 3035.06 644.311  17
  -8 -10  -4 3186.32 1176.52  15
   8  10   4 2954.97 563.964  11
   8 -10   4 3650.02 1413.07  14
   8 -10   4 2500.79 578.629   7
   8 -10   5 42938.7 2412.06   7
  -8 -10  -5 41277.5 2329.08  17
   8  10   5 41095.5 2172.77  11
  -8  10  -5 41188.7 2217.45  13
   8  10   6 1904.96 508.383  11
  -8 -10  -6 2689.49 619.665  17
   8 -10   6 2380.26 577.399   7
  -8  10  -6 2587.85 618.567  13
  -8 -10  -7 93069.8 3384.68  17
   8 -10   7 96629.3 3456.34   7
  -8  10  -7 92677.8 3385.74  13
  -8 -10  -8 3442.85 611.379  17
  -8  10  -8 4235.27 702.500  13
  -8 -10  -9 42063.2 1937.98  17
  -8  10  -9 43110.2 2094.37  13
  -8  10 -10 4263.21 566.659  13
  -8 -10 -10 3621.91 508.431  17
  -8 -10 -11 27992.1 1092.14  17
  -8  10 -11 30274.4 1267.56  13
   8  12 -17 587.548 229.799  13
   8  12 -16 25941.0 1463.02  13
   8  12 -15 32608.3 1326.47  12
   8 -12 -15 28596.9 1249.50   5
   8  12 -15 29684.8 1760.37  13
   8  12 -14 33829.0 1549.27  12
   8 -12 -14 29247.7 1512.59   5
   8  12 -14 31001.2 1952.81  13
   8  12 -13 5368.24 665.322  12
   8  12 -13 5718.84 915.465  13
   8  12 -12 7585.34 849.372  12
   8 -12 -12 7768.36 855.223  17
   8  12 -12 6782.06 968.918  13
   8  12 -11 24514.9 1542.91  12
   8 -12 -11 25836.3 1623.86  17
   8 -12 -11 27507.7 2054.07   9
   8  12 -10 99228.4 3140.74  12
   8 -12 -10 107668. 3969.30   9
   8 -12 -10 101479. 3279.44  17
   8  12  -9 5973.84 793.398  12
   8 -12  -9 6937.90 857.561  17
   8 -12  -9 6510.98 982.367   9
  -8 -12   9 5260.48 1664.57  14
  -8  12   9 7299.90 1596.17  16
   8  12  -8 9321.57 958.312  12
   8 -12  -8 9456.64 1133.59   9
   8 -12  -8 9598.87 971.700  17
  -8  12   8 7977.28 1615.65  16
  -8 -12   8 9504.94 2149.54  14
   8  12  -7 43330.6 2125.25  12
  -8  12   7 38989.7 3474.38  16
   8 -12  -7 41319.5 4647.83   3
   8 -12  -7 43190.8 2315.41   9
  -8 -12   7 44582.7 4742.76  15
  -8 -12   7 45550.3 4736.84  14
   8 -12  -7 42907.8 2063.22  17
   8  12  -6 120169. 3636.89  12
   8 -12  -6 109033. 3305.97  17
   8 -12  -6 114874. 3678.91   9
   8 -12  -6 122434. 8087.76   3
  -8 -12   6 120597. 7773.89  14
  -8  12   6 106605. 6501.59   4
  -8 -12   6 122471. 7701.16  15
  -8  12   5 36592.3 1630.02  12
   8  12  -5 41102.7 2102.98  12
   8 -12  -5 37580.2 4638.87   3
   8 -12  -5 34718.5 1948.34   9
  -8 -12   5 39467.0 4272.86  15
  -8 -12   5 42269.0 4660.15  14
  -8  12   5 31975.5 3550.44   4
   8  12  -5 37609.7 3769.18   2
   8  12  -4 4785.91 737.215  12
   8 -12  -4 3961.31 679.554   9
  -8  12   4 5305.12 699.411  12
   8 -12  -4 4160.58 1271.31   3
  -8  12   4 3815.04 1162.93   4
  -8 -12   4 4845.67 1553.62  14
  -8 -12   4 4124.11 1181.55  15
   8 -12  -4 4424.82 1738.27  14
  -8  12   3 9755.76 896.609  12
  -8 -12   3 9839.33 1994.77  15
  -8  12   3 8362.50 1887.01   4
  -8 -12   3 9175.96 2078.58  14
   8 -12  -3 5717.13 1607.57  14
   8  12  -3 10093.7 1068.15  12
  -8  12   2 48682.7 2068.80  12
  -8 -12   2 46821.0 4360.14  15
   8 -12  -2 45946.1 4957.74  14
  -8  12   2 43549.1 4149.66   4
   8  12  -2 47643.0 2330.42  12
  -8  12   1 86158.2 2805.79  12
  -8 -12   1 85388.8 3273.37  17
   8 -12  -1 76199.4 6422.62  14
  -8 -12   1 79685.5 5603.34  15
  -8  12   1 82513.0 5700.55   4
  -8  12   1 90732.3 6706.29   2
   8  12  -1 88465.1 3169.67  12
  -8 -12   0 41574.0 2290.73  17
  -8 -12   0 45804.3 4172.09  15
   8 -12   0 43780.2 4916.99  14
  -8  12   0 39169.7 3906.66   4
   8  12   0 44368.8 2272.65  12
  -8 -12  -1 4833.17 1105.61  15
   8 -12   1 8412.98 2054.46  14
  -8  12  -1 8842.34 1786.45   4
   8  12   1 7487.63 966.614  12
  -8 -12  -1 7385.55 967.510  17
  -8  12  -2 23633.5 2840.73   4
  -8 -12  -2 28681.7 1926.18  17
   8 -12   2 31180.4 4234.19  14
   8  12   2 26930.4 1843.25  12
   8  12   3 31143.2 1892.74  11
  -8  12  -3 29096.6 1637.75  13
  -8 -12  -3 28795.9 1941.90  17
   8  12   4 61006.3 2622.99  11
  -8 -12  -4 57047.0 2720.72  17
  -8  12  -4 57282.8 2399.01  13
   8  12   5 8487.44 975.632  11
  -8  12  -5 6838.41 876.722  13
  -8 -12  -5 7410.46 1016.69  17
   8  12   6 1455.65 364.174  11
  -8  12  -6 1779.20 420.340  13
  -8 -12  -6 1750.18 508.473  17
  -8 -12  -7 28894.7 1695.71  17
  -8  12  -7 27986.3 1599.70  13
  -8  12  -8 41768.4 1794.85  13
  -8 -12  -8 43997.1 1888.20  17
  -8 -12  -9 10883.8 817.598  17
  -8  12  -9 11366.6 817.434  13
   8  14 -14 41111.8 1341.13  12
   8 -14 -14 37714.3 1318.60   5
   8  14 -13 2803.05 421.615  12
   8 -14 -13 2451.74 397.099   5
   8  14 -12 838.383 287.427  12
   8 -14 -11 9200.30 870.939  17
   8  14 -11 9714.41 926.047  12
   8 -14 -10 159891. 3790.37  17
   8 -14 -10 168044. 4654.84   9
   8  14 -10 172726. 4006.35  12
   8 -14  -9 4.00813 257.833   9
   8 -14  -9 200.491 229.496  17
   8  14  -8 2634.46 499.534  12
   8 -14  -8 3060.11 618.215   9
   8 -14  -8 2000.62 462.983  17
   8  14  -7 860.892 346.374  12
   8 -14  -7 792.284 320.106   9
   8 -14  -7 1007.34 330.900  17
   8  14  -6 115640. 3496.39  12
   8 -14  -6 110807. 3403.76  17
   8 -14  -6 118166. 3559.81   9
   8 -14  -5 19510.1 1443.11  17
   8 -14  -5 20756.6 1417.95   9
  -8  14   5 17516.1 1134.33  12
   8  14  -5 20312.4 1493.45  12
   8  14  -4 8081.91 960.042  12
  -8  14   4 6101.04 713.589  12
  -8  14   3 5862.01 714.284  12
  -8 -14   3 6132.61 960.071  17
   8  14  -3 6402.97 844.406  12
  -8 -14   2 107529. 3899.94  17
  -8  14   2 107067. 3183.27  12
   8  14  -2 102023. 3465.03  12
  -8  14   1 7034.84 820.587  12
  -8 -14   1 6897.76 1000.48  17
   8  14  -1 7475.89 985.962  12
  -8  14   0 79892.6 2746.99  12
  -8 -14   0 84005.4 3420.43  17
   8  14   0 81732.2 3177.16  12
  -8  14  -1 1685.86 409.767  12
  -8 -14  -1 1688.63 461.292  17
   8  14   1 1381.81 430.204  12
  -8  14  -2 39726.2 1911.22  12
   8  14   2 39362.1 2080.32  11
  -8 -14  -2 39655.5 2294.95  17
  -8  14  -3 10090.4 940.567  12
   8  14   3 10454.3 1056.78  11
  -8 -14  -3 10342.4 1162.52  17
  -8  14  -4 93022.1 2777.79  12
   8  14   4 96071.5 2973.06  11
  -8 -14  -4 96420.7 3354.80  17
  -8  14  -5 353.004 242.206  12
   8  14   5 166.310 163.278  11
  -8 -14  -5-3.88611 234.977  17
  -8  14  -6 4266.10 513.835  12
  -8 -14  -6 4212.66 641.169  17
  -8  14  -7 10224.6 694.036  12
  -8 -14  -7 10765.3 860.943  17
  -8  14  -8 58162.3 1354.72  12
  -8 -14  -8 60831.8 1673.11  17
   8  16 -13 7046.66 434.276  12
   8  16 -12 1119.25 239.873  12
   8 -16 -12 1228.67 236.682   5
   8  16 -11 53469.4 1693.13  12
   8  16 -10 35300.4 1493.66  12
   8 -16  -9 53691.1 1863.31  17
   8  16  -9 54869.6 1969.98  12
   8  16  -8 905.646 327.565  12
   8 -16  -8 137.559 149.712  17
   8 -16  -7 16161.3 1144.13  17
   8  16  -7 17752.2 1210.46  12
   8 -16  -6 6617.28 742.314  17
   8  16  -6 7015.89 793.954  12
   8 -16  -5 82241.3 2707.59  17
   8  16  -5 81636.1 2713.86  12
   8 -16  -4 10182.2 968.655  17
  -8 -16   4 9442.90 1080.38  17
   8  16  -4 10180.0 1003.94  12
  -8  16   4 8938.10 742.020  12
   8  16  -3 3360.32 577.204  12
  -8  16   3 3187.57 466.507  12
   8 -16  -3 3886.60 632.461  17
  -8 -16   3 3817.71 730.421  17
  -8 -16   2 9279.27 1099.32  17
   8  16  -2 8936.11 941.522  12
  -8  16   2 9699.49 822.085  12
  -8  16   1 132930. 3122.03  12
   8  16  -1 135176. 3695.06  12
  -8  16   0 21657.9 1259.47  12
  -8 -16   0 21286.2 1606.00  17
   8  16   0 19334.1 1401.74  12
  -8  16  -1 2122.90 409.118  12
   8  16   1 1621.17 408.362  11
  -8 -16  -1 1552.87 389.173  17
   8  16   2 4562.39 607.527  11
  -8 -16  -2 4335.09 694.877  17
  -8  16  -2 4452.37 561.607  12
  -8  16  -3 62473.7 1974.84  12
   8  16   3 59317.7 1978.21  11
  -8 -16  -3 62763.7 2422.34  17
   8  16   4 1415.63 277.792  11
  -8 -16  -4 2294.98 451.819  17
  -8  16  -4 1894.65 342.786  12
  -8  16  -5 16746.2 828.748  12
  -8 -16  -5 16664.7 1013.42  17
  -8  16  -6 1247.25 189.129  12
  -8 -16  -6 1706.07 270.749  17
   8  18 -10 30002.9 910.275  12
  -8 -18   9 16954.3 898.692  17
   8  18  -9 15686.5 760.612  12
   8  18  -8 162.277 112.833  12
  -8 -18   8-121.239 185.636  17
  -8 -18   7 13781.3 934.255  17
   8  18  -7 12930.2 798.637  12
  -8 -18   6 30940.1 1466.76  17
   8  18  -6 28426.6 1232.08  12
  -8 -18   5 43420.9 1787.32  17
   8  18  -5 39105.0 1487.15  12
   8 -18  -4 6024.47 563.041  17
  -8 -18   4 5481.13 639.087  17
   8  18  -4 5427.83 583.014  12
  -8 -18   3 1329.41 328.454  17
   8 -18  -3 1668.02 317.297  17
   8  18  -3 1201.05 280.130  12
   8 -18  -2 3743.69 465.023  17
  -8 -18   2 4686.58 612.219  17
   8  18  -2 4032.72 501.455  12
  -8  18   2 3819.02 375.911  12
   8  18  -1 74263.3 2006.65  11
  -8 -18   1 82728.6 2476.78  17
   8 -18  -1 81842.4 2132.02  17
  -8  18   1 75761.2 1651.21  12
   8  18   0 21256.3 1019.88  11
   8 -18   0 21462.3 1061.80  17
  -8 -18   0 21174.0 1208.91  17
  -8  18   0 20833.9 849.124  12
   8  18   1 1116.05 222.124  11
  -8  18  -1 1288.45 205.843  12
   8 -18   1 1271.74 249.542  17
  -8 -18  -1 1669.56 327.023  17
   8 -18   2 3390.78 372.661  17
  -8 -18  -2 3159.56 401.099  17
   9  -1 -21 7034.27 551.698  10
   9   1 -20 38926.7 1596.05  10
   9  -1 -20 40180.3 1642.73  10
   9   1 -19 342.616 237.500  10
   9  -1 -19 373.477 202.737  10
   9  -1 -18 64396.4 2206.12   5
   9   1 -18 62824.3 2207.19   5
   9   1 -18 62880.5 2424.52  10
   9   1 -18 58190.7 2724.94  13
   9  -1 -17 15319.5 1162.31   5
   9   1 -17 15243.0 1157.36   5
   9   1 -17 14926.6 1207.42  10
   9   1 -17 14580.0 1466.90  13
  -9   1  16 42805.8 4326.35  16
   9   1 -16 40280.8 1865.63   5
  -9  -1  16 40509.3 4260.96  14
   9   1 -16 44099.9 2692.52  13
   9  -1 -16 42954.5 1953.17   5
   9  -1 -15 15667.1 1162.25   5
   9   1 -15 15493.6 1155.08   5
   9   1 -15 20036.1 1792.11  13
  -9   1  15 17014.8 2629.01  16
  -9  -1  15 18955.9 2889.22  14
   9  -1 -14 3111.22 521.638   5
  -9   1  14 4226.01 1335.39  16
   9   1 -14 3237.56 498.286   5
  -9  -1  14 4289.89 1095.13  16
   9   1 -14 3303.69 687.579  13
   9  -1 -14 3325.14 625.050   6
   9   1 -13 45005.3 3863.80   2
  -9  -1  13 46597.9 3567.42  16
   9  -1 -13 44231.4 2196.79   6
  -9   1  13 45138.8 3943.11  16
   9  -1 -12 225566. 7741.24   1
  -9   1  12 217504. 8043.51  16
   9   1 -12 229814. 8225.82   2
  -9  -1  12 223693. 7280.29  16
   9   1 -11 11909.2 1751.26   2
  -9  -1  11 11172.7 1491.21  16
  -9   1  11 11892.4 1767.52  16
   9   1 -11 11320.6 1750.72   1
   9  -1 -11 9030.75 1429.37   1
  -9   1  10 446.476 363.958  16
   9  -1 -10 963.898 523.592   1
  -9  -1  10 638.242 373.267  16
   9   1 -10 150.684 280.781   1
   9   1 -10 130.946 308.783   2
   9  -1  -9 4145.61 910.194   1
  -9   1   9 4392.17 946.293  16
  -9  -1   9 3868.58 736.607  16
   9   1  -9 3189.78 768.237   1
   9   1  -9 4297.27 839.286   2
  -9   1   9 2582.60 324.721   4
   9   1  -8 112581. 3800.66   2
  -9  -1   8 113003. 3557.36  16
  -9   1   8 113217. 4358.56  16
   9  -1  -8 102036. 4052.80   1
   9   1  -8 103645. 4335.02   1
  -9   1   8 110387. 2716.83   4
   9   1  -7 23172.5 1420.38   2
  -9   1   7 22525.1 1271.36   4
   9   1  -7 22397.3 1927.94   1
   9  -1  -7 20038.2 1706.35   1
   9   1  -6 116621. 2423.82   2
   9  -1  -6 111521. 3814.21   1
  -9   1   6 111473. 2929.87   4
   9   1  -6 112748. 4079.62   1
  -9   1   5 494.601 137.745  15
  -9   1   5 629.398 325.581   4
   9  -1  -5 472.541 236.993   1
   9   1  -5 540.306 313.246   1
   9  -1  -4 297136. 5451.28   1
   9   1  -4 285628. 3563.94   3
  -9   1   4 265286. 3434.11  15
   9   1  -4 292237. 5864.57   1
  -9  -1   4 276462. 4914.38  15
  -9   1   3 82957.7 2352.13   2
  -9  -1   3 78230.0 2714.00  15
  -9   1   3 76701.3 2289.17  15
   9  -1  -3 84549.7 2172.57  14
   9   1  -3 79136.6 1541.47   2
   9   1  -3 78974.2 2927.02   1
   9  -1  -3 72671.2 2538.29   1
   9   1  -2 211104. 5414.11  16
   9   1  -2 218097. 4468.74   1
  -9  -1   2 211549. 4813.57  15
   9  -1  -2 215287. 3798.47  14
  -9   1   2 211047. 4455.27  15
  -9  -1   2 210823. 3603.73   2
  -9   1   2 226399. 4440.07   2
   9   1  -1 38494.2 2659.94  16
   9  -1  -1 34990.3 1404.96   1
  -9   1   1 36459.4 2116.32  15
  -9  -1   1 36495.4 1879.86   2
  -9  -1   1 36993.3 2242.31  15
   9  -1  -1 34385.1 1736.39  14
   9  -1  -1 34920.7 2564.85  16
  -9   1   1 36712.2 2037.51   2
  -9   1   0 84022.8 3494.65   2
   9  -1   0 91728.4 3346.93  14
   9  -1   0 86658.7 4440.22  16
   9   1   0 90364.0 4422.57  16
   9  -1   0 77316.6 1598.64   1
  -9   1   0 82525.4 3567.70  15
  -9  -1   0 83264.0 3675.52  15
  -9   1   0 83981.6 3230.00   4
  -9  -1   0 80217.9 3206.82   2
  -9   1  -1 3367.16 708.605   4
   9  -1   1 3561.75 1085.36  16
   9   1   1 3397.64 984.254  16
  -9  -1  -1 3144.39 852.636  15
  -9   1  -1 3176.91 748.530   2
   9  -1   1 3920.55 836.968  14
  -9  -1  -1 3070.66 713.861   2
  -9   1  -1 3763.40 896.481  15
  -9   1  -2 204036. 6690.56   2
  -9   1  -2 214444. 5442.03   4
  -9  -1  -2 205928. 6996.04  15
   9  -1   2 218451. 8334.21  16
  -9   1  -2 199643. 6846.21  15
  -9  -1  -2 205348. 6411.47   2
   9  -1   2 229842. 6788.91  14
   9   1   2 197598. 7688.28  16
   9   1   3 2911.22 1019.51  16
   9  -1   3 4706.63 1030.42  14
   9  -1   3 4665.69 1424.87  16
  -9   1  -3 4198.34 1082.63   2
  -9  -1  -3 3590.86 979.075   2
  -9  -1  -3 3057.23 957.901  15
  -9   1  -3 2915.91 922.622  15
  -9   1  -3 3187.11 711.639   4
  -9   1  -4 25516.3 2759.91   2
   9   1   4 23519.2 3092.17  16
  -9  -1  -4 21413.2 2458.41   2
  -9  -1  -4 21951.7 2723.76  15
   9  -1   4 27613.0 3374.31  16
   9  -1   4 23148.3 2537.51  14
  -9  -1  -5 1677.22 499.311  17
   9  -1   5 1735.54 1091.14  16
  -9   1  -5 1735.74 390.206  17
  -9   1  -5 2652.90 892.856   2
   9   1   5 1224.43 978.428  16
  -9  -1  -5 1099.01 845.493  15
   9  -1   5 1004.46 687.429  14
  -9  -1  -5 2104.65 880.803   2
   9   1   5 1397.90 736.266  14
  -9   1  -6 183235. 3718.96  10
  -9   1  -6 178018. 4372.82  17
  -9  -1  -6 187929. 4504.01  17
   9  -1   6 179843. 9554.18  16
   9   1   6 203127. 8179.20  14
   9   1   6 164091. 9163.97  16
   9  -1   6 188411. 8205.39  14
  -9   1  -6 200918. 8891.95   2
  -9   1  -7 13951.7 1296.40  17
   9   1   7 14661.8 2784.60  16
  -9  -1  -7 13489.6 1285.27  17
   9  -1   7 10559.7 2048.19  14
  -9   1  -7 12614.8 2163.73   2
  -9   1  -7 15516.4 1160.41  10
   9  -1   7 12749.7 2713.52  16
  -9   1  -8 1317.20 336.018  10
  -9   1  -8 1545.44 505.902  17
  -9   1  -8 1987.96 509.664  13
  -9  -1  -8 1701.86 598.019  17
  -9   1  -9 8666.58 910.563  10
  -9   1  -9 8753.22 1072.43  17
  -9   1  -9 8334.80 978.783  13
  -9  -1  -9 8609.33 922.101  10
  -9  -1  -9 9061.46 1161.08  17
  -9  -1 -10 44866.4 1994.79  10
  -9   1 -10 39446.0 1885.48  13
  -9   1 -10 44638.5 2003.75  10
  -9  -1 -10 44068.8 2459.95  17
  -9   1 -11 11771.0 942.387  10
  -9  -1 -11 12382.9 948.313  10
  -9  -1 -12 23883.8 1045.97  10
   9   1  12 25018.8 1540.70   7
   9  -1  12 26330.1 1591.29   7
   9  -1  13 273.493 161.651   7
   9   1  13 477.850 188.057   7
   9  -3 -21 67615.9 1580.65  10
   9  -3 -20 3377.07 467.330  10
   9   3 -19 147.251 161.489  10
   9   3 -19-186.508 271.491  13
   9   3 -18 9049.46 814.176   5
   9   3 -18 9735.33 939.346  10
   9  -3 -18 10004.5 849.979   5
   9   3 -18 8593.46 1194.63  13
   9   3 -17 105988. 2990.87   5
   9  -3 -17 108299. 3090.09   5
   9   3 -17 110627. 4516.50  13
   9   3 -17 107669. 3177.44  10
   9   3 -16 352.302 229.252   5
   9   3 -16 656.246 323.922  10
   9  -3 -16 220.214 174.034   5
  -9   3  16-461.095 1021.19  16
  -9  -3  16-216.621 475.988  14
   9   3 -16 698.726 587.435  13
   9   3 -15 36358.8 1786.66  10
  -9   3  15 36696.5 4130.57  16
   9  -3 -15 35611.6 1824.48   5
   9   3 -15 34347.5 1683.43   5
  -9  -3  15 34935.0 3989.11  14
   9   3 -15 37583.9 2672.19  13
   9   3 -15 32357.8 3599.41   2
   9   3 -14 388.786 448.230   2
   9   3 -14 499.626 248.248  10
   9   3 -14 393.742 274.825   5
  -9   3  14 59.0554 408.507  16
   9  -3 -14 415.166 202.259   5
  -9  -3  14 630.858 515.547  14
   9  -3 -14 531.782 391.732   6
   9   3 -14 349.969 424.444  13
   9   3 -13 149030. 7011.56   2
  -9  -3  13 161700. 7791.23  14
   9   3 -13 144115. 3122.05   5
   9  -3 -13 145300. 3349.74   5
  -9   3  13 157451. 7891.52  16
   9  -3 -13 144074. 3928.75   6
   9   3 -13 161301. 5038.56  13
   9   3 -12 7904.63 1536.78   2
  -9   3  12 7698.68 1635.45  16
   9  -3 -12 9425.92 1593.35   1
  -9  -3  12 10609.6 1892.61  14
   9   3 -11 131956. 5737.44   2
   9  -3 -11 128854. 5604.19   1
  -9   3  11 129047. 6229.67  16
  -9  -3  11 135250. 6181.13  14
  -9   3  10 652.202 326.303  16
  -9  -3  10 492.074 362.397  14
   9  -3 -10 1034.20 640.205   1
   9   3 -10 1894.16 672.941   2
  -9  -3  10 1350.29 416.463  16
   9   3  -9 172157. 5534.15   2
  -9   3   9 149014. 5942.92  16
   9  -3  -9 168722. 5859.56   1
  -9  -3   9 159342. 3606.73  16
  -9   3   9 145511. 3924.81   4
  -9  -3   9 165224. 5587.35  14
   9   3  -8 10843.8 1261.55   2
  -9  -3   8 10346.1 752.910  16
   9  -3  -8 9870.43 1594.07   3
  -9  -3   8 9892.19 1234.88  14
  -9   3   8 10528.9 1174.24   4
  -9   3   8 9725.42 1497.12  16
   9  -3  -8 9151.24 1296.58   1
   9  -3  -7 218898. 6952.03   3
  -9  -3   7 198353. 2666.33  16
  -9  -3   7 204513. 4948.15  14
  -9   3   7 207678. 5041.24   4
   9   3  -7 225826. 4921.20   2
   9  -3  -6 17418.5 1977.00   3
  -9  -3   6 14618.8 1222.14  14
   9   3  -6 17065.0 1144.71   2
  -9  -3   6 12580.1 627.901  16
  -9   3   6 15434.9 1358.81   4
  -9   3   5 577.873 302.180   4
   9   3  -5 859.295 240.800   2
  -9  -3   5 1269.11 393.596  14
  -9   3   4 13243.9 1255.14   4
  -9  -3   4 13599.1 1383.53  15
  -9  -3   4 12979.2 913.408  14
   9  -3  -4 14052.8 1397.50  14
   9   3  -3 259549. 5166.56  16
  -9   3   3 258691. 5622.68   4
  -9  -3   3 262192. 6129.06  15
   9  -3  -3 262310. 5891.35  14
  -9   3   2 48649.3 2526.29   4
   9  -3  -2 49554.0 2561.19  14
   9   3  -2 48577.1 2589.07  16
  -9  -3   2 51042.4 2804.41  15
  -9   3   2 43260.2 2496.17   2
  -9   3   1 12248.4 1322.97   4
  -9  -3   1 13189.9 1522.68  15
   9   3  -1 15312.9 1686.44  16
  -9   3   1 13173.6 1498.61   2
   9  -3  -1 13477.6 1420.84  14
  -9   3   0 2185.56 617.228   4
   9   3   0 883.517 606.071  16
  -9   3   0 687.247 338.148   2
   9  -3   0 579.809 501.747  14
  -9  -3   0 444.769 362.283  15
  -9   3  -1 237483. 6088.84   4
   9  -3   1 250747. 7260.38  14
  -9  -3  -1 235958. 7438.18  15
  -9   3  -1 233325. 7334.94   2
   9   3   2 37530.7 3406.60  16
   9  -3   2 44276.7 3371.35  14
  -9  -3  -2 40270.4 3319.47  15
  -9   3  -2 40050.5 2586.00   4
  -9   3  -2 42694.8 3383.61   2
  -9   3  -3 120099. 6072.62   2
   9   3   3 105435. 6214.96  16
  -9  -3  -3 120570. 6131.63  15
   9  -3   3 129274. 6190.63  14
  -9   3  -3 127189. 4633.22   4
   9  -3   4 2050.72 840.833  14
   9   3   4 1249.78 621.257  16
  -9  -3  -4 1247.22 616.757  15
  -9   3  -4 2983.54 969.319   2
  -9   3  -5 30965.6 1764.05  17
  -9  -3  -5 31603.8 3642.94  15
  -9  -3  -5 31358.5 1792.16  17
   9   3   5 32015.0 3918.37  16
   9   3   5 32042.4 1677.31   8
   9  -3   5 36054.1 3690.44  14
  -9   3  -5 30653.8 1497.85  10
  -9   3  -5 31863.5 3583.08   2
  -9   3  -6 24078.2 1407.88  10
   9  -3   6 26926.8 3303.46  14
  -9   3  -6 26257.9 1714.76  17
  -9   3  -6 25646.7 3274.84   2
  -9  -3  -6 25861.3 1738.45  17
  -9  -3  -6 22045.1 3211.88  15
   9   3   6 23379.3 3563.48  16
  -9   3  -7 172362. 3937.85  10
  -9  -3  -7 179537. 4905.49  17
   9   3   7 161061. 9739.26  16
  -9   3  -7 165778. 4521.60  17
   9  -3   7 174113. 8517.94  14
  -9   3  -8 326.115 193.107  10
  -9  -3  -8 229.022 215.700  17
  -9   3  -8 265.343 324.850  13
  -9   3  -9 13813.1 1144.80  10
  -9  -3  -9 15457.5 1520.67  17
  -9   3  -9 15416.4 1417.33  13
  -9   3 -10 1579.37 418.588  10
  -9  -3 -10 1718.57 363.883  10
  -9  -3 -10 1661.84 547.712  17
   9  -3  10 1874.30 542.025   7
  -9   3 -10 1660.86 446.796  13
  -9  -3 -11 83137.4 2264.09  10
   9  -3  11 86414.0 3172.70   7
  -9  -3 -11 84516.2 3033.72  17
  -9   3 -11 77295.1 2516.13  13
  -9  -3 -12 1231.52 206.418  10
   9  -3  12 2328.05 460.059   7
   9  -5 -20 20413.6 1039.88  10
   9   5 -20 20395.0 1298.86  13
   9   5 -19-340.107 331.850  13
   9   5 -18 57974.4 2159.78  10
   9  -5 -18 56031.5 1868.58   5
   9   5 -18 62534.4 3307.61  13
   9  -5 -17 41173.1 1855.54   5
   9   5 -17 40276.4 1904.67  10
   9   5 -17 43150.6 2956.03  13
   9   5 -16 52267.3 2142.29   5
   9   5 -16 52608.2 2219.74  10
   9  -5 -16 53545.6 2268.37   5
   9   5 -16 56543.5 3532.56  13
   9   5 -15 25365.9 1477.93   5
   9   5 -15 24041.3 1486.52  10
   9  -5 -15 25959.3 1628.61   5
  -9   5  15 28197.4 3789.93  16
  -9  -5  15 25937.3 3529.75  14
   9   5 -15 26227.0 2419.22  13
   9   5 -14 5839.76 696.357   5
   9   5 -14 6367.94 748.848  10
  -9   5  14 5734.45 1544.56  16
   9  -5 -14 6227.39 829.134   5
   9   5 -14 5157.02 1286.08   2
  -9  -5  14 4567.99 1542.15  14
   9   5 -14 6934.38 1143.00  13
   9   5 -13 54416.0 4342.50   2
   9   5 -13 51700.8 2021.47   5
   9   5 -13 57047.5 2085.72  10
   9  -5 -13 59036.9 2635.26   9
  -9   5  13 55297.7 4889.73  16
   9  -5 -13 54030.2 2239.79   5
   9   5 -13 60118.6 3399.45  13
  -9  -5  13 65398.8 5272.81  14
   9  -5 -13 51591.8 2396.11   6
   9   5 -12 156656. 7054.34   2
   9   5 -12 152348. 3287.21   5
   9  -5 -12 179966. 7438.04   1
  -9  -5  12 165302. 7980.37  14
  -9   5  12 140403. 7443.13  16
   9   5 -12 164346. 5298.02  13
   9   5 -11 82438.5 4785.41   2
   9  -5 -11 90428.1 5164.81   1
  -9   5  11 74244.1 5077.09  16
  -9  -5  11 81996.0 5181.49  14
   9   5 -10 10540.4 1615.81   2
  -9  -5  10 11476.9 1778.56  14
  -9   5  10 9349.63 1710.24  16
   9  -5 -10 13558.8 1969.29   1
  -9   5   9 94921.8 4127.76   4
  -9   5   9 92173.6 5105.81  16
  -9  -5   9 92095.6 4649.46  14
   9   5  -9 99350.2 4510.68   2
  -9  -5   8 233487. 6800.35  14
  -9   5   8 239086. 7987.69  16
  -9   5   8 225300. 6665.57   4
   9   5  -8 234637. 6418.95   2
   9  -5  -8 233236. 8359.02   3
   9   5  -7 150806. 4726.81   2
  -9   5   7 146558. 5298.30   4
   9  -5  -7 140217. 6383.48   3
  -9  -5   7 152764. 5280.48  14
   9  -5  -6 7042.82 1494.86   3
  -9  -5   6 8795.92 1251.30  14
   9   5  -6 9165.03 1088.74   2
  -9   5   6 7561.16 1217.01   4
  -9   5   5 5116.45 1007.36   4
  -9  -5   5 5499.15 951.533  14
   9  -5  -5 4986.68 1089.16  14
   9  -5  -5 3834.19 345.942  15
  -9  -5   4 49767.7 3089.01  15
   9  -5  -4 49953.1 3300.31  14
  -9  -5   4 46196.8 2494.68  14
  -9   5   4 46699.1 2850.02   4
  -9  -5   3 228796. 5522.72  14
   9  -5  -3 244835. 7178.29  14
  -9   5   3 235658. 6516.59   4
  -9  -5   3 239798. 6662.12  15
   9  -5  -2 129505. 5153.72  14
   9   5  -2 128789. 4415.15  16
  -9  -5   2 126109. 4989.55  15
  -9   5   2 121708. 4815.87   4
  -9   5   1 5500.78 1079.45   4
   9  -5  -1 4114.55 1016.28  14
   9   5  -1 6274.68 1188.04  16
  -9   5   1 5267.59 1087.14   2
  -9  -5   1 6561.93 1297.76  15
   9   5   0 20655.1 2289.83  16
  -9  -5   0 23973.1 2420.33  15
   9  -5   0 25520.0 2529.29  14
  -9   5   0 21134.8 2300.24   2
  -9   5   0 20567.0 2096.97   4
   9   5   1 60401.7 4257.44  16
   9  -5   1 66985.3 4374.08  14
  -9   5  -1 57012.5 4046.93   2
  -9   5  -1 64555.9 3696.10   4
  -9  -5  -1 64279.9 4172.54  15
   9   5   2 209104. 8588.09  16
  -9  -5  -2 216811. 8228.81  15
  -9   5  -2 215895. 6843.82   4
  -9   5  -2 218986. 8337.24   2
   9   5   3 56307.5 4790.08  16
  -9   5  -3 57729.9 3580.57   4
  -9  -5  -3 58685.3 4526.97  15
   9  -5   3 64186.0 4976.07  14
  -9   5  -3 55001.8 4425.21   2
   9   5   4 271.145 308.395  11
  -9  -5  -4 312.029 252.204  17
  -9   5  -4 22.1821 146.225  10
   9   5   4 418.353 661.893  16
  -9  -5  -4-205.510 562.524  15
  -9   5  -4-753.759 603.476   2
   9  -5   4 440.275 565.161  14
   9   5   5 40064.5 2103.77  11
  -9   5  -5 40800.4 4182.72   2
  -9   5  -5 42663.7 1915.70  10
  -9  -5  -5 42885.7 2286.69  17
   9   5   5 42257.1 4776.40  16
  -9  -5  -5 45371.2 4395.74  15
   9  -5   5 44851.2 4588.02  14
  -9  -5  -6 148701. 4460.51  17
  -9   5  -6 140735. 7946.33   2
  -9   5  -6 145534. 3655.94  10
   9   5   6 132907. 8728.00  16
  -9  -5  -6 150856. 8353.38  15
   9  -5   6 153506. 4755.83   7
   9  -5   6 156182. 8662.25  14
   9   5   7 58070.0 5972.19  16
  -9   5  -7 64241.8 2476.82  10
   9  -5   7 67377.3 5625.87  14
  -9  -5  -7 69918.5 3141.58  17
  -9  -5  -7 59675.6 5333.26  15
   9  -5   7 70537.7 3267.04   7
  -9  -5  -8 2339.16 640.127  17
   9  -5   8 2300.79 638.049   7
  -9   5  -8 2767.15 735.763  13
  -9  -5  -9 24500.0 1861.33  17
   9  -5   9 23022.1 1805.93   7
  -9   5  -9 25959.4 1890.54  13
  -9  -5 -10 26915.8 1794.00  17
  -9  -5 -10 26708.2 1346.00  10
   9  -5  10 27568.2 1850.64   7
  -9   5 -10 27526.1 1807.96  13
  -9  -5 -11 42903.9 1983.56  17
  -9  -5 -11 40848.8 1355.25  10
   9  -5  11 46124.3 2113.18   7
  -9   5 -11 42723.0 1936.44  13
   9  -5  12 34618.8 1406.58   7
  -9   5 -12 28992.4 1165.51  13
   9  -7 -20 56258.5 1435.69  10
   9   7 -20 58474.3 1949.24  13
   9   7 -19 4666.81 736.783  13
   9   7 -18 42594.1 2605.19  13
   9  -7 -17 5301.94 631.950   5
   9   7 -17 4811.80 948.929  13
   9  -7 -16 60658.6 2358.37   5
   9   7 -16 64711.7 3726.90  13
   9  -7 -15 403.549 272.552   5
   9   7 -15 144.737 463.338  13
   9   7 -14 2747.73 517.876   5
   9   7 -14 2726.61 519.047  10
   9  -7 -14 2685.35 577.867   5
  -9   7  14 2171.41 577.253  16
  -9  -7  14 3289.73 1129.70  14
   9   7 -14 2433.59 748.324  13
   9   7 -13 16632.1 2620.27   2
   9   7 -13 15529.0 1187.98   5
   9   7 -13 16055.7 1164.81  10
  -9   7  13 15303.6 2693.79  16
   9  -7 -13 14522.5 1393.79   9
  -9  -7  13 15246.9 2713.77  14
   9   7 -13 18739.9 2019.88  13
   9  -7 -12 139167. 4058.43   9
   9   7 -12 151336. 7372.34   2
   9   7 -12 150392. 3405.92  10
   9   7 -12 153807. 3648.41   5
  -9   7  12 142004. 7928.02  16
  -9  -7  12 153933. 8250.35  14
   9  -7 -12 150130. 3852.21   6
  -9   7  11 957.894 366.474  16
   9  -7 -11 456.466 311.866   9
   9   7 -11 663.587 309.586   5
   9   7 -11 507.642 476.786   2
   9  -7 -11 1328.66 608.727   1
  -9  -7  11 1704.24 827.955  14
   9   7 -11 376.360 307.123  13
  -9   7  10 22733.6 2934.87  16
  -9  -7  10 22110.4 2774.12  14
   9   7 -10 21798.9 2533.34   2
  -9   7   9-269.260 695.608  16
   9  -7  -9 1385.93 856.037   3
  -9   7   9-86.8107 430.371   4
   9   7  -9 695.653 481.992   2
  -9  -7   9-21.5191 376.254  14
  -9   7   8 180628. 6927.82   4
  -9   7   8 197911. 7963.65  16
  -9  -7   8 193280. 7422.66  14
   9   7  -8 205989. 7083.91   2
  -9  -7   7 5882.68 1200.54  14
   9   7  -7 4930.83 1080.37   2
   9  -7  -7 4700.71 1251.06   3
  -9   7   7 4905.17 1203.85   4
   9  -7  -6 12400.0 2126.04   3
  -9  -7   6 13547.4 1883.48  14
   9   7  -6 15827.5 1773.63   2
  -9   7   6 11182.2 1722.01   4
  -9   7   5 925.594 467.808   4
   9  -7  -5 463.041 489.887  14
  -9  -7   5 398.202 555.309  14
  -9  -7   4 63899.1 4029.93  15
  -9  -7   4 64757.0 3759.65  14
   9  -7  -4 64579.9 4446.86  14
  -9   7   4 59856.3 3913.58   4
  -9  -7   3 22321.5 2289.81  15
  -9  -7   3 22116.3 2158.95  14
   9  -7  -3 26111.0 2752.41  14
  -9   7   3 24267.7 2438.80   4
  -9  -7   2 131643. 5598.19  15
   9   7  -2 153316. 5127.28  16
   9  -7  -2 137154. 6348.03  14
  -9   7   2 133112. 5839.84   4
  -9   7   1 6362.90 1315.79   4
   9  -7  -1 6945.61 1499.36  14
  -9   7   1 5165.32 1259.72   2
  -9  -7   1 7287.85 1422.54  15
   9   7  -1 7096.26 1302.21  16
   9   7   0 31289.0 2960.99  16
  -9  -7   0 32896.8 3061.70  15
   9  -7   0 34579.4 3401.20  14
  -9   7   0 33124.5 3170.76   2
  -9   7   0 35614.4 3114.78   4
  -9   7  -1 17285.9 2442.74   2
  -9  -7  -1 16559.2 2320.96  15
   9   7   1 17907.2 2510.74  16
   9  -7   1 19733.9 2764.36  14
  -9   7  -1 16968.7 2190.36   4
   9   7   2 222086. 9433.31  16
   9  -7   2 243166. 10241.5  14
  -9   7  -2 223671. 7863.41   4
  -9   7  -2 213160. 8805.97   2
  -9  -7  -2 215371. 8691.61  15
   9   7   3 21063.3 1458.89  11
  -9  -7  -3 20100.6 1503.73  17
   9   7   3 16504.8 2712.10  16
  -9  -7  -3 20098.9 2729.13  15
   9  -7   3 22097.0 3169.77  14
  -9   7  -3 20877.5 2376.90   4
  -9   7  -3 19759.1 2822.11   2
   9  -7   3 17873.5 1424.47   7
   9  -7   4 1629.60 1052.71  14
   9   7   4 580.041 269.357  11
   9   7   4 288.825 1120.62  16
  -9  -7  -4 782.580 320.343  17
  -9  -7  -4 1843.20 830.857  15
  -9   7  -4 251.133 423.243   2
   9  -7   4 632.131 214.703   7
   9   7   5 3135.57 619.901  11
  -9  -7  -5 3338.86 1053.98  15
  -9  -7  -5 4454.65 785.957  17
   9   7   5 4561.85 1689.96  16
  -9   7  -5 4278.89 1612.74   2
   9  -7   5 4122.40 1534.12  14
   9  -7   5 4061.76 761.771   7
  -9  -7  -6 163066. 8450.06  15
   9   7   6 160177. 9683.69  16
   9  -7   6 182094. 9824.74  14
   9  -7   6 184592. 5284.15   7
  -9  -7  -6 175826. 4945.93  17
   9  -7   7 5792.19 950.165   7
   9   7   7 5144.10 746.423   8
  -9   7  -7 5976.32 984.697  13
  -9  -7  -7 4972.39 905.688  17
  -9  -7  -8 724.147 381.995  17
   9  -7   8 1132.56 424.906   7
  -9   7  -8 554.102 416.329  13
  -9  -7  -9 608.313 320.759  17
   9  -7   9 711.145 343.948   7
  -9   7  -9 569.351 392.746  13
  -9  -7 -10 32251.4 1755.47  17
  -9  -7 -10 30025.5 1193.52  10
  -9   7 -10 35528.2 1974.70  13
   9  -7  10 33101.6 1791.23   7
  -9  -7 -11 2569.44 450.049  17
   9  -7  11 2270.94 410.818   7
  -9   7 -11 2566.04 461.126  13
   9   9 -19 504.567 254.737  13
   9   9 -18 14629.9 1310.83  13
   9  -9 -17 56927.0 1769.74   5
   9   9 -17 61602.0 3041.15  13
   9  -9 -16 12701.5 1000.96   5
   9   9 -16 14503.6 1613.21  13
   9  -9 -15 16960.6 1276.67   5
   9   9 -15 20866.8 2022.97  13
   9  -9 -14 177.471 258.203   5
   9   9 -14 296.807 337.923  13
  -9   9  13 81510.7 6342.63  16
   9  -9 -13 71982.6 3181.62   9
  -9  -9  13 74181.0 6221.50  14
   9   9 -13 82910.6 4098.60  13
   9  -9 -12 45824.0 2488.04   9
  -9   9  12 43242.5 4646.55  16
  -9  -9  12 48411.8 4946.20  14
   9   9 -12 47017.0 2947.32  13
   9   9 -11 82420.9 5729.47   2
   9  -9 -11 72012.5 3041.80   9
  -9   9  11 69611.0 5638.81  16
  -9  -9  11 76262.7 5969.31  14
   9   9 -11 72156.4 3488.56  13
   9  -9 -10 258.922 215.953   9
  -9   9  10-333.759 573.988  16
  -9  -9  10 1518.51 894.720  14
   9   9 -10 1497.61 868.548   2
   9   9 -10-84.7745 261.718  13
   9   9  -9 21007.4 2727.68   2
   9  -9  -9 18964.6 1450.97   9
  -9   9   9 19270.7 2659.46  16
  -9   9   9 18771.6 2488.60   4
  -9  -9   9 19137.8 2694.46  14
  -9   9   8 21262.4 2718.09  16
   9   9  -8 22351.3 2717.63   2
   9  -9  -8 18437.1 2803.65   3
  -9   9   8 19199.0 2497.69   4
  -9  -9   8 20078.9 2745.09  14
   9  -9  -7 131922. 7585.85   3
  -9   9   7 160688. 7334.89  16
  -9  -9   7 151298. 7466.18  14
  -9   9   7 142889. 6862.85   4
   9   9  -7 161283. 7077.77   2
  -9  -9   6 17445.8 2486.03  14
   9   9  -6 15954.6 2201.43   2
   9  -9  -6 16076.1 2654.16   3
  -9   9   6 16482.0 2311.94   4
  -9   9   5 5748.62 1384.62   4
   9  -9  -5 6953.00 1830.13  14
  -9  -9   5 6467.60 1558.16  15
  -9  -9   5 6498.74 1501.75  14
   9  -9  -4 25197.3 3224.28  14
  -9  -9   4 26827.6 3027.53  15
  -9  -9   4 24068.1 2797.59  14
  -9   9   4 18108.4 2459.47   4
  -9  -9   3 289020. 9407.53  14
  -9  -9   3 293642. 9579.45  15
   9  -9  -3 304731. 10895.5  14
  -9   9   3 288882. 9578.88   4
  -9  -9   2 38989.5 3448.82  15
  -9   9   2 39790.0 3583.79   4
   9  -9  -2 36355.8 3752.93  14
   9  -9  -1 1846.58 1012.99  14
  -9   9   1 3692.27 1170.61   2
  -9  -9   1 840.290 402.336  15
  -9   9   1 2859.54 1020.49   4
  -9  -9   0 14009.4 2116.13  15
   9  -9   0 14828.8 2532.30  14
  -9  -9   0 15144.4 1195.25  17
  -9   9   0 14468.4 2339.14   2
  -9   9   0 14776.5 2209.73   4
   9   9   0 15842.3 1188.62  12
   9  -9   1 141684. 8228.57  14
  -9  -9  -1 123713. 3576.67  17
   9   9   1 145075. 7239.05  16
  -9  -9  -1 124798. 6622.08  15
  -9   9  -1 126878. 6573.06   4
  -9   9  -1 118472. 6912.36   2
   9   9   1 132465. 3656.00  12
   9  -9   1 112751. 3499.06   7
  -9  -9  -2 11257.2 1137.48  17
   9   9   2 12201.0 1121.55  11
   9   9   2 9717.62 1961.21  16
  -9   9  -2 10471.5 1849.17   4
   9  -9   2 10640.6 1129.70   7
   9  -9   2 15667.6 2961.95  14
  -9   9  -2 12679.0 2377.42   2
   9   9   2 9231.73 1019.83  12
  -9  -9  -2 10188.0 1984.39  15
  -9  -9  -3 17439.1 1451.67  17
   9   9   3 18706.9 1438.22  11
   9   9   3 17873.6 2801.45  16
  -9  -9  -3 18764.7 2719.55  15
   9  -9   3 20878.2 3468.84  14
   9  -9   3 17398.2 1482.91   7
  -9   9  -3 15305.1 2691.08   2
   9   9   4 0.93980 225.372  11
   9   9   4 406.567 802.391  16
   9  -9   4 619.128 372.419   7
  -9  -9  -4 522.377 374.695  17
   9   9   5 30325.1 1928.96  11
  -9  -9  -5 29091.2 1985.22  17
   9   9   5 28290.8 3732.23  16
   9  -9   5 34245.0 4405.78  14
   9  -9   5 31459.0 2134.57   7
  -9  -9  -6 34391.0 2136.75  17
   9  -9   6 39791.5 2390.53   7
  -9   9  -6 38336.2 2288.37  13
  -9  -9  -7 57086.6 2666.70  17
   9  -9   7 64548.3 2932.67   7
  -9   9  -7 59771.8 2772.47  13
  -9  -9  -8 197.466 189.380  17
   9  -9   8 561.309 338.237   7
  -9   9  -8 108.205 301.143  13
  -9  -9  -9 26549.3 1564.28  17
   9  -9   9 26906.2 1513.35   7
  -9   9  -9 28967.4 1754.41  13
  -9  -9 -10 12368.8 936.413  17
  -9   9 -10 13496.5 1069.02  13
  -9  -9 -11 44751.1 1371.25  17
  -9   9 -11 50120.6 1629.40  13
   9  11 -18 4617.38 551.197  13
   9  11 -17 63745.4 2464.51  13
   9 -11 -16 12266.2 837.433   5
   9  11 -16 13497.0 1295.57  13
   9  11 -15 30208.0 1457.78  12
   9  11 -15 26872.2 1950.69  13
   9 -11 -15 25995.3 1454.89   5
   9  11 -14 800.699 349.633  12
   9 -11 -14 190.482 263.607   5
   9  11 -14 79.2820 373.762  13
   9  11 -13 98442.3 3012.89  12
   9  11 -13 91240.9 3818.86  13
   9  11 -12 26695.7 1612.85  12
   9 -11 -12 27528.2 2042.68   9
   9  11 -12 23926.8 1972.12  13
  -9  11  11 67061.2 5381.75  16
   9  11 -11 73634.5 2701.08  12
   9 -11 -11 76304.0 2809.23  17
   9 -11 -11 80230.5 3437.54   9
  -9 -11  11 73586.5 6031.02  14
   9  11 -11 71965.8 3226.75  13
   9  11 -10 5826.20 760.419  12
  -9 -11  10 7496.06 2028.10  14
   9 -11 -10 4761.62 832.415   9
  -9  11  10 4211.62 1035.91  16
   9  11 -10 4791.31 810.699  13
   9 -11 -10 4674.62 690.417  17
   9  11  -9 95698.3 3066.64  12
   9 -11  -9 95927.4 3038.18  17
  -9 -11   9 95894.8 6753.30  14
   9 -11  -9 101407. 3705.77   9
  -9  11   9 90128.4 5852.46  16
   9  11  -8 23513.5 1527.34  12
   9 -11  -8 23560.0 3467.81   3
  -9  11   8 25726.5 2935.06  16
   9 -11  -8 23360.4 1461.43  17
  -9  11   8 22696.6 2974.48   4
  -9 -11   8 27567.1 3614.29  14
   9 -11  -8 24068.2 1761.47   9
   9  11  -7 132127. 3643.62  12
   9 -11  -7 123313. 3310.12  17
   9 -11  -7 131607. 4021.87   9
  -9  11   7 131755. 6515.26  16
  -9  11   7 119752. 6774.80   4
  -9 -11   7 135127. 7956.27  14
   9 -11  -7 121485. 7875.96   3
   9  11  -7 145112. 7303.63   2
   9  11  -6 4367.75 644.090  12
   9 -11  -6 4342.72 683.017   9
   9  11  -6 4067.17 1154.15   2
  -9  11   6 3336.99 872.215  16
   9 -11  -6 4822.64 1485.57   3
  -9 -11   6 5766.58 1668.46  15
  -9  11   6 3893.97 1193.23   4
  -9 -11   6 6142.40 1722.24  14
   9  11  -5 501.319 178.217  12
   9 -11  -5 672.333 214.931   9
  -9  11   5 501.797 415.343  16
   9 -11  -5 584.811 817.559   3
  -9 -11   5 748.724 533.545  14
  -9  11   5 769.387 635.103   4
  -9 -11   5 239.708 537.988  15
  -9  11   4 15451.1 1056.31  12
   9 -11  -4 13502.9 1207.73   9
  -9 -11   4 16817.6 2647.78  15
   9 -11  -4 12369.6 2349.85  14
  -9 -11   4 14496.4 2454.94  14
  -9  11   4 12899.2 2255.91   4
   9  11  -4 15261.8 1252.74  12
  -9  11   3 377615. 5432.52  12
   9 -11  -3 345599. 6004.80   9
  -9 -11   3 399930. 12532.0  15
   9 -11  -3 346195. 13076.8  14
  -9  11   3 348622. 11546.6   4
   9  11  -3 383858. 6306.41  12
   9  11  -2 1856.12 436.571  12
  -9 -11   2 1246.06 415.308  17
  -9 -11   2 3023.21 1106.99  15
   9 -11  -2 2098.76 1062.79  14
  -9  11   2 1465.60 715.065   4
   9  11  -1 865.987 322.078  12
  -9 -11   1 1470.23 848.553  15
  -9 -11   1 1122.20 333.954  17
  -9  11   1 371.538 626.307   4
  -9  11   1 1254.74 1051.25   2
   9 -11  -1 114.440 1019.33  14
  -9  11   0 7085.54 1713.66   2
  -9 -11   0 6722.63 888.879  17
  -9 -11   0 5866.60 1517.12  15
   9 -11   0 9216.01 2340.90  14
  -9  11   0 8731.34 1906.29   4
   9  11   0 7103.27 893.043  12
  -9 -11  -1 111051. 3626.16  17
  -9 -11  -1 114016. 6580.72  15
   9 -11   1 127254. 8463.56  14
  -9  11  -1 117740. 6566.47   4
  -9  11  -1 126032. 7762.38   2
   9  11   1 118701. 3743.56  12
   9  11   2 21985.4 1594.62  11
  -9 -11  -2 20809.3 1615.14  17
   9 -11   2 24584.2 3801.43  14
  -9  11  -2 22001.3 2757.65   4
  -9 -11  -2 21821.6 2950.33  15
   9  11   3 35913.6 2053.90  11
   9 -11   3 35541.5 4669.30  14
  -9 -11  -3 32156.4 2043.08  17
  -9  11  -3 34579.2 1896.08  13
   9  11   4 2337.12 552.274  11
  -9 -11  -4 2044.77 500.917  17
  -9  11  -4 2293.38 554.946  13
   9  11   5 33584.7 1934.90  11
  -9  11  -5 32408.6 1903.21  13
  -9 -11  -5 33019.6 2033.52  17
   9  11   6 7284.37 820.857  11
  -9  11  -6 8279.78 965.127  13
  -9 -11  -6 7978.20 988.808  17
  -9 -11  -7 97271.2 3148.91  17
  -9  11  -7 99077.8 3172.65  13
  -9 -11  -8 1.28656 160.241  17
  -9  11  -8 625.580 269.294  13
  -9  11  -9 20452.2 1192.91  13
  -9 -11  -9 20835.9 1157.40  17
  -9  11 -10 6096.06 424.153  12
  -9  11 -10 6818.07 542.683  13
  -9 -11 -10 6630.34 515.483  17
   9  13 -16 41050.0 1513.37  13
   9  13 -15 2188.70 335.001  12
   9 -13 -15 1149.80 258.298   5
   9  13 -15 1767.29 403.925  13
   9  13 -14 3284.59 469.691  12
   9 -13 -14 3006.66 523.674   5
   9  13 -14 2392.78 499.326  13
   9  13 -13 522.167 251.268  13
   9  13 -13 815.655 314.863  12
   9  13 -12 160992. 3803.00  12
   9 -13 -11 9256.85 1215.89   9
   9 -13 -11 8619.78 896.841  17
   9  13 -11 8543.25 888.762  12
   9  13 -10 221.819 181.894  12
   9 -13 -10 550.894 306.432  17
   9 -13 -10 397.691 389.868   9
   9  13  -9 2342.84 543.734  12
   9 -13  -9 1943.51 566.667   9
   9 -13  -9 1924.19 462.552  17
   9  13  -8 159875. 4160.17  12
   9 -13  -8 151588. 3895.04  17
  -9 -13   8 161114. 8784.87  15
   9 -13  -8 170115. 4718.42   9
   9  13  -7 469.425 307.231  12
   9 -13  -7 975.479 310.910  17
   9 -13  -7 803.818 349.248   9
   9 -13  -7 293.275 424.389   3
  -9  13   6 25838.7 3233.04   4
   9 -13  -6 28873.1 3969.16   3
   9 -13  -6 27613.7 1805.24   9
   9  13  -6 28034.4 1755.42  12
   9 -13  -6 27001.9 1675.89  17
  -9 -13   6 27577.5 3577.28  15
  -9 -13   6 27539.1 3781.14  14
   9  13  -5 298.118 194.954  12
  -9  13   5 474.447 188.761  12
   9 -13  -5 763.119 1019.17   3
  -9  13   5 234.294 415.623   4
   9 -13  -5 270.848 182.939   9
  -9 -13   5 918.789 766.493  15
  -9  13   4 77220.5 2533.16  12
   9 -13  -4 77288.3 6691.64   3
   9  13  -4 78063.7 2988.67  12
  -9 -13   4 82825.4 6022.03  15
  -9  13   4 67788.5 5269.25   4
   9 -13  -4 73314.7 2739.46   9
   9  13  -3 524.117 224.466  12
  -9  13   3 1087.88 367.345  12
  -9 -13   3 866.860 224.031  17
   9 -13  -3 3052.55 1662.04  14
   9 -13  -3 2141.63 1134.18   3
  -9  13   3 2935.18 1091.99   4
  -9  13   2 108476. 3123.01  12
  -9 -13   2 102253. 6570.00  15
  -9 -13   2 107005. 3794.76  17
   9 -13  -2 99783.7 7502.54  14
  -9  13   2 93524.8 6168.35   4
   9  13  -2 103602. 3516.77  12
   9  13  -1 1338.91 336.931  12
  -9  13   1 905.298 350.472  12
  -9 -13   1 578.363 397.818  17
  -9 -13   1 923.674 611.275  15
   9 -13  -1 708.115 566.823  14
  -9  13   1 505.109 759.850   4
  -9  13   0 45146.6 2088.39  12
  -9 -13   0 46012.1 2493.30  17
   9  13   0 45268.7 2401.38  12
  -9 -13  -1 1396.41 441.549  17
   9  13   1 929.109 361.337  12
   9  13   2 125881. 3835.82  11
  -9 -13  -2 119087. 3987.83  17
   9  13   3 5699.50 814.072  11
  -9 -13  -3 5171.42 848.181  17
   9  13   4 1075.45 357.743  11
  -9 -13  -4 785.329 369.590  17
  -9  13  -4 742.147 295.848  13
   9  13   5 1781.09 401.052  11
  -9  13  -5 1894.91 424.244  13
  -9 -13  -5 1863.54 455.058  17
  -9 -13  -6 117826. 3296.27  17
  -9  13  -6 106911. 2751.09  13
  -9  13  -7 255.679 113.478  12
  -9 -13  -7 94.9631 183.195  17
   9  13   7 565.387 190.865   8
  -9  13  -7 776.552 268.542  13
  -9  13  -8 1998.54 282.218  12
  -9 -13  -8 2541.71 365.700  17
  -9  13  -8 1910.76 287.272  13
   9  15 -14 580.856 141.066  12
   9 -15 -14 783.961 188.001   5
   9 -15 -13 42924.4 1548.61   5
   9  15 -13 47718.2 1517.58  12
   9  15 -12 39477.7 1556.21  12
   9  15 -11 13775.2 1000.29  12
   9  15 -10 4026.63 577.469  12
   9 -15 -10 4045.07 545.429  17
   9  15  -9 14621.1 1120.98  12
   9 -15  -9 16652.5 1359.65   9
   9 -15  -9 15711.5 1133.80  17
   9 -15  -8 56627.4 2457.05   9
   9 -15  -8 50671.7 2080.90  17
   9  15  -8 54442.3 2222.57  12
   9 -15  -7 44176.7 2122.36   9
   9 -15  -7 38152.3 1860.90  17
   9  15  -7 38864.9 1923.05  12
   9 -15  -6 6277.19 769.556   9
   9 -15  -6 6196.97 780.426  17
   9  15  -6 7885.49 892.684  12
   9  15  -5 118.408 252.629  12
   9 -15  -5-190.014 193.197  17
  -9 -15   4 15901.2 1469.16  17
   9  15  -4 17109.6 1350.96  12
  -9  15   4 14667.4 1026.11  12
  -9  15   3 96420.0 2721.03  12
   9  15  -3 101017. 3323.69  12
  -9  15   2 71216.1 2431.61  12
  -9 -15   2 73199.2 3148.06  17
   9  15  -2 72551.3 2860.41  12
  -9  15   1 3447.31 560.906  12
  -9 -15   1 3047.82 694.499  17
   9  15  -1 2762.75 595.680  12
  -9  15   0 10572.4 949.662  12
  -9 -15   0 11120.2 1201.73  17
   9  15   0 8891.70 1033.17  12
  -9  15  -1 31429.3 1618.07  12
  -9 -15  -1 32581.0 2043.80  17
   9  15   1 32288.9 1819.59  11
  -9  15  -2 28710.8 1498.30  12
   9  15   2 27407.2 1609.92  11
  -9 -15  -2 29159.2 1853.62  17
  -9  15  -3 12435.0 937.852  12
   9  15   3 12677.8 1024.83  11
  -9 -15  -3 12110.3 1146.91  17
   9  15   4 1338.85 326.814  11
  -9 -15  -4 830.591 316.987  17
  -9  15  -4 1156.73 289.226  12
  -9  15  -5 13095.8 807.533  12
  -9 -15  -5 13166.6 1001.34  17
  -9  15  -6 45643.5 1287.26  12
  -9 -15  -6 47820.7 1636.91  17
   9  17 -12 165.032 98.3317  12
   9 -17 -12 61.1722 101.084   5
   9  17 -11 35269.4 1163.61  12
   9  17 -10 110.512 124.357  12
   9  17  -9 20569.2 1067.66  12
   9  17  -8 2675.73 420.187  12
  -9 -17   8 3038.18 507.470  17
  -9 -17   7 38548.0 1832.11  17
   9  17  -7 35961.4 1544.31  12
   9  17  -6 2774.42 441.969  12
   9 -17  -6 2954.11 447.886  17
  -9 -17   6 3230.11 562.871  17
   9  17  -5 927.850 306.037  12
  -9 -17   5 984.802 319.921  17
   9 -17  -5 1101.83 324.557  17
  -9 -17   4 363.898 244.385  17
   9 -17  -4 440.964 213.390  17
   9  17  -4 289.410 213.658  12
   9 -17  -3 89463.9 2563.32  17
   9  17  -3 85800.4 2618.79  12
  -9  17   3 84926.3 2029.84  12
  -9  17   2 2634.96 365.781  12
   9 -17  -2 2885.98 468.840  17
  -9 -17   2 2457.96 502.076  17
   9  17  -2 2616.10 494.381  12
  -9 -17   1 22.8223 184.890  17
  -9  17   1 370.935 162.372  12
   9  17  -1 296.271 195.444  12
  -9  17   0 2381.46 336.742  12
  -9 -17   0 2517.76 485.250  17
   9  17   0 2714.58 440.273  11
   9  17   1 53614.2 1807.99  11
  -9 -17  -1 58900.4 2226.80  17
  -9  17  -1 54855.3 1614.63  12
  -9  17  -2 2578.30 329.718  12
   9  17   2 2846.70 384.032  11
  -9 -17  -2 3115.49 490.574  17
  -9 -17  -3 9591.98 755.505  17
  -9  17  -3 8954.97 545.942  12
  -9 -17  -4 1105.81 218.196  17
  -9 -19   7 14852.4 737.482  17
   9  19  -7 13306.4 642.167  12
   9  19  -6 7253.10 507.893  12
  -9 -19   6 8110.83 583.350  17
  -9 -19   5 177.017 90.5834  17
   9  19  -5-91.0613 80.2994  12
   9  19  -4 30470.4 1046.96  11
   9  19  -4 28806.0 1047.11  12
   9  19  -3 36412.1 1125.98  11
  -9 -19   3 40684.1 1378.87  17
   9  19  -2 18074.1 763.944  11
  -9 -19   2 20387.7 949.640  17
  -9 -19   1 130.586 85.1211  17
  10   0 -21 21.7388 148.105  10
  10   0 -20 53313.0 1971.87  10
  10   0 -19 691.427 265.765   5
  10   0 -19 307.966 201.061  10
  10   0 -18 100996. 2925.08   5
  10   0 -17-87.0535 228.387   5
  10   0 -17 770.093 390.186  13
  10   0 -16 4923.44 914.191  13
  10   0 -16 5035.41 680.222   5
 -10   0  15 177.459 794.708  16
  10   0 -15 60.2595 172.396   5
  10   0 -15-492.003 514.955  13
  10   0 -14 169360. 4450.05   6
 -10   0  14 171511. 7474.26  16
  10   0 -14 175882. 4913.44  13
  10   0 -13-305.682 436.821   1
 -10   0  13-133.929 552.916  16
 -10   0  12 1174.61 463.612  16
  10   0 -12 2448.89 739.338   1
  10   0 -11-241.818 270.212   1
 -10   0  11-235.466 327.907  16
 -10   0  10 183182. 5748.19  16
  10   0 -10 196482. 6279.00   2
 -10   0   9 385.970 150.802   4
  10   0  -9 92.1354 235.208   1
 -10   0   9 210.031 282.020  16
 -10   0   8 150194. 3195.27   4
  10   0  -8 138858. 4905.41   1
  10   0  -7 230.403 375.384   1
  10   0  -6 643173. 9396.11   1
  10   0  -6 630151. 7736.84   3
  10   0  -5 34.0268 242.433   1
 -10   0   5 92.8428 104.776  15
 -10   0   5 103.203 64.8220   2
 -10   0   4 707500. 4363.43   2
  10   0  -4 723083. 8658.97   1
  10   0  -3 211.545 268.460   1
 -10   0   3-93.0190 119.813   2
 -10   0   3 58.5610 206.305  15
 -10   0   2 62578.3 2273.35   2
  10   0  -2 62972.6 2241.85   1
 -10   0   2 63652.4 2692.72  15
  10   0  -2 64118.5 3351.78  16
  10   0  -2 62464.0 1740.27  14
  10   0  -1 177.001 521.059  16
  10   0  -1-75.4725 94.4483   1
 -10   0   1 304.119 324.506  15
 -10   0   1 270.138 216.662   2
  10   0  -1 15.5146 259.947  14
 -10   0   0 208834. 5557.19   2
  10   0   0 226693. 7661.42  16
 -10   0   0 213493. 6129.71  15
  10   0   1 821.655 454.275  16
 -10   0  -1 590.484 558.583  15
 -10   0  -1 171.941 273.006   2
  10   0   1 367.947 392.565  14
 -10   0  -2 25715.7 2001.00   4
 -10   0  -2 25271.7 2621.77  15
  10   0   2 29869.5 2416.27  14
  10   0   2 20702.9 2740.51  16
 -10   0  -2 24570.4 2340.50   2
 -10   0  -3-2.57927 306.943   4
  10   0   3 557.928 677.095  16
  10   0   3 208.712 227.913  14
 -10   0  -3 138.025 343.400   2
 -10   0  -3-252.960 378.825  15
 -10   0  -4 429783. 12566.1  15
 -10   0  -4 424566. 11526.2   2
  10   0   4 400569. 13345.1  16
  10   0   4 435877. 10959.2  14
 -10   0  -5 213.182 172.577  17
  10   0   5-162.214 1186.14  16
  10   0   5 221.727 457.934  14
 -10   0  -5 141.355 344.768   2
 -10   0  -6 2128.98 501.488  17
  10   0   6 3445.06 1375.66  16
 -10   0  -6 4082.04 1313.30   2
 -10   0  -7 200.091 203.860  10
 -10   0  -7 166.740 241.066  17
  10   0   7 385.420 1555.67  16
 -10   0  -8 121302. 3368.55  10
 -10   0  -8 114194. 3989.29  17
 -10   0  -8 113167. 3307.70  13
 -10   0  -9 363.167 279.736  17
 -10   0  -9 235.893 168.789  10
 -10   0 -10 51131.4 2026.83  10
 -10   0 -11 116.213 139.434  10
  10   0  11-54.0788 268.801   7
  10   0  12 29990.3 1509.58   7
  10  -2 -21 655.594 194.034  10
  10   2 -20 20182.2 1170.92  10
  10  -2 -20 21097.8 1245.43  10
  10  -2 -19 42140.5 1655.45   5
  10   2 -19 42406.0 1710.94   5
  10   2 -19 40271.4 1832.66  10
  10   2 -19 37670.4 2161.02  13
  10   2 -18 41573.1 1957.21  10
  10   2 -18 44814.2 1944.11   5
  10  -2 -18 45919.3 1968.07   5
  10   2 -18 45524.9 2713.14  13
  10   2 -17 26907.3 2220.41  13
  10   2 -17 26239.6 1571.52  10
  10   2 -17 25727.3 1509.25   5
  10  -2 -17 27706.1 1614.61   5
 -10   2  16 916.774 901.692  16
  10   2 -16 495.045 190.725   5
  10   2 -16 980.719 537.288  13
  10  -2 -16 340.174 234.139   5
 -10  -2  16 369.829 555.997  14
  10   2 -16 539.764 231.396  10
 -10   2  15 84853.7 6019.73  16
  10   2 -15 74283.3 2440.50   5
  10  -2 -15 73948.3 2552.72   5
 -10  -2  15 84287.5 5985.43  14
  10   2 -15 83326.0 3847.13  13
  10  -2 -14 54428.2 2076.17   5
  10   2 -14 51622.5 1945.71   5
 -10   2  14 57690.4 4747.85  16
 -10  -2  14 54596.2 4595.16  14
  10  -2 -14 54503.1 2501.85   6
  10   2 -14 59817.3 3124.27  13
  10   2 -14 58719.7 4571.67   2
  10   2 -13 66624.3 4579.44   2
 -10   2  13 71167.0 5033.00  16
  10  -2 -13 63941.1 4417.04   1
 -10   2  12 22001.6 2628.84  16
  10   2 -12 22351.6 2417.30   2
 -10  -2  12 25845.5 2216.86  16
  10  -2 -12 23432.5 2534.62   1
 -10  -2  11 70490.0 3293.55  16
  10   2 -11 76653.1 4213.89   2
 -10   2  11 72612.3 4374.86  16
  10  -2 -11 72189.3 4149.13   1
  10   2 -10 156794. 5481.07   2
 -10  -2  10 152433. 4452.24  16
  10  -2 -10 139080. 5454.82   1
  10   2 -10 137028. 5984.61   1
 -10   2  10 153208. 5920.31  16
  10   2  -9 75448.6 3384.64   2
  10   2  -9 63983.7 3906.93   1
 -10  -2   9 69052.7 2622.63  16
 -10   2   9 73789.5 4152.08  16
  10  -2  -9 75109.2 3924.91   1
 -10   2   9 70819.7 2627.01   4
  10   2  -8 78855.5 3001.87   2
  10  -2  -8 76368.1 3938.83   3
 -10  -2   8 75055.8 2471.82  16
  10  -2  -8 74113.2 3614.67   1
  10   2  -8 72130.8 3981.36   1
 -10   2   8 71457.3 2702.42   4
  10  -2  -7-136.245 557.054   3
  10   2  -7 487.613 349.469   1
 -10   2   7 221.694 262.059   4
  10  -2  -7 343.461 424.102   1
  10   2  -7 464.455 235.728   2
 -10  -2   7 1532.57 431.987  14
 -10   2   6 44198.5 2123.64   4
  10   2  -6 49395.0 1365.16   2
  10   2  -6 45352.0 2952.39   1
  10  -2  -6 47618.5 2997.20   3
 -10  -2   6 46295.6 1771.27  14
 -10   2   5 197788. 4594.52   4
 -10  -2   5 196178. 2987.19  14
  10   2  -5 210970. 6079.57   1
 -10   2   5 194882. 2314.92  15
 -10  -2   5 214868. 5229.77  15
 -10  -2   4 102179. 3568.35  15
  10   2  -4 105936. 4121.94   1
  10  -2  -4 100501. 3128.78  14
 -10   2   4 102899. 2395.04  15
 -10   2   4 98797.5 3357.71   4
 -10   2   3 4555.05 755.846   4
  10   2  -3 2626.79 596.764  16
 -10   2   3 4644.62 639.086  15
 -10  -2   3 4359.22 786.029  15
  10  -2  -3 4118.52 707.769  14
 -10   2   3 4820.46 760.062   2
  10   2  -2 2071.82 742.809  16
 -10   2   2 1921.99 565.412   2
 -10   2   2 1942.66 524.410   4
  10  -2  -2 1794.81 417.627  14
 -10  -2   2 1800.60 603.496  15
 -10   2   2 1384.91 438.122  15
 -10   2   1 341948. 6940.28   4
 -10  -2   1 350924. 7788.07  15
  10   2  -1 335008. 8342.50  16
 -10   2   1 333512. 7035.57  15
  10  -2  -1 350578. 6719.89  14
 -10   2   1 352533. 7392.84   2
  10  -2   0 46114.7 1593.95   1
 -10   2   0 51036.7 2753.20   4
  10   2   0 44602.0 3350.50  16
 -10  -2   0 48109.7 2698.58   2
 -10   2   0 46152.2 2930.10  15
 -10  -2   0 48090.5 3123.18  15
  10  -2   0 49185.3 2821.09  14
 -10   2   0 49780.3 3050.69   2
 -10   2  -1 34259.5 2743.69   2
 -10   2  -1 37286.4 2401.99   4
 -10  -2  -1 33301.7 2820.47  15
 -10   2  -1 31709.8 2665.84  15
  10   2   1 31508.5 3021.16  16
 -10  -2  -1 36365.4 2618.74   2
  10  -2   1 37572.6 2743.94  14
  10  -2   1 33952.0 3316.31  16
 -10   2  -2 16494.0 1649.29   4
 -10   2  -2 16346.9 2085.14   2
  10  -2   2 17443.6 2519.54  16
  10   2   2 14499.2 2207.45  16
 -10   2  -2 16158.2 2091.34  15
  10  -2   2 17311.5 2050.56  14
 -10  -2  -2 15836.7 2138.10  15
 -10   2  -3 65833.3 3302.84   4
 -10   2  -3 65659.8 4486.22   2
  10  -2   3 66636.3 5288.78  16
 -10  -2  -3 63691.2 4594.29  15
  10  -2   3 70359.2 4474.28  14
  10   2   3 58041.4 4788.59  16
  10   2   4 92367.3 6439.06  16
 -10  -2  -4 104235. 6306.45  15
 -10   2  -4 103813. 6009.07   2
  10  -2   4 104914. 7018.31  16
 -10   2  -4 98707.1 2964.04  17
 -10  -2  -4 95116.2 2895.83  17
  10  -2   4 106969. 5857.76  14
  10  -2   5 84522.2 5437.45  14
 -10   2  -5 74454.1 2336.44  10
 -10   2  -5 79731.5 5569.80   2
  10   2   5 74301.2 6117.19  16
 -10  -2  -5 77709.9 5839.50  15
  10  -2   5 84347.8 6563.05  16
  10   2   5 74977.6 2565.96   8
 -10  -2  -5 78798.0 2879.85  17
 -10   2  -5 76442.7 2807.79  17
 -10   2  -6 13747.6 1256.48  17
 -10  -2  -6 16161.7 1401.53  17
 -10   2  -6 17640.4 2777.23   2
  10   2   6 12884.9 2670.80  16
 -10   2  -6 15758.3 1135.41  10
  10  -2   6 14958.4 2340.85  14
 -10   2  -7 16426.3 1214.93  10
  10   2   7 14122.2 2758.48  16
 -10   2  -7 17350.8 1508.49  17
 -10  -2  -7 17551.8 1557.83  17
 -10  -2  -8 33689.7 1780.21  10
 -10   2  -8 31924.0 1719.74  10
 -10  -2  -8 32114.1 2169.47  17
 -10   2  -8 34976.1 2076.56  13
 -10   2  -8 31662.8 2037.48  17
 -10  -2  -9 91372.9 2864.03  10
 -10   2  -9 90451.0 2866.22  10
 -10  -2  -9 92410.8 3641.07  17
 -10   2  -9 88408.0 3136.96  13
 -10  -2 -10 9826.26 1097.30  17
 -10   2 -10 10147.2 905.876  10
  10  -2  10 10779.5 1215.36   7
 -10   2 -10 9153.80 915.851  13
 -10  -2 -10 9552.04 855.142  10
  10  -2  11 336.032 200.393   7
 -10  -2 -11 692.111 202.812  10
  10  -2  12 4311.87 568.008   7
  10   2  12 3831.24 521.292   7
  10  -4 -21 3834.36 415.660  10
  10  -4 -20 2601.51 437.463  10
  10   4 -20 2662.03 561.828  13
  10   4 -19 81078.4 2471.18  10
  10   4 -19 81485.1 3476.01  13
  10  -4 -19 80069.8 2114.60   5
  10   4 -18 11836.1 995.201   5
  10   4 -18 11353.0 987.368  10
  10  -4 -18 12114.0 973.373   5
  10   4 -18 12709.2 1544.16  13
  10   4 -17 41979.2 1920.74   5
  10   4 -17 43896.3 2015.96  10
  10   4 -17 44562.3 3044.83  13
  10  -4 -17 43055.2 2022.76   5
  10   4 -16 3306.85 550.535   5
 -10   4  16 3068.57 1490.35  16
  10   4 -16 3999.76 620.388  10
  10  -4 -16 2972.31 609.810   5
  10   4 -16 3851.37 902.243  13
 -10  -4  16 4009.71 1386.76  14
  10   4 -15 36210.5 1765.00  10
  10   4 -15 31909.9 3521.00   2
  10  -4 -15 34949.5 1851.05   5
 -10   4  15 32598.4 3916.28  16
  10   4 -15 34697.1 1722.16   5
 -10  -4  15 37193.5 4163.79  14
  10   4 -15 40107.2 2883.22  13
 -10  -4  14 6554.90 1703.55  14
  10   4 -14 6052.83 682.260  10
  10   4 -14 8865.39 1794.78   2
  10  -4 -14 5102.04 720.980   5
 -10   4  14 5567.93 1593.65  16
  10  -4 -14 5071.45 812.549   6
  10   4 -14 6217.85 1145.85  13
  10   4 -14 6207.12 695.964   5
  10   4 -13 219009. 8381.55   2
  10   4 -13 212520. 3906.14   5
  10  -4 -13 233408. 4952.93   9
 -10   4  13 213878. 9264.42  16
  10  -4 -13 206434. 4154.19   5
  10  -4 -13 250607. 8893.21   1
  10  -4 -13 204318. 4610.84   6
  10   4 -13 232073. 6354.55  13
 -10  -4  13 230354. 9422.29  14
  10   4 -12 30573.4 2895.28   2
 -10   4  12 30151.9 3295.33  16
  10  -4 -12 25710.0 2717.71   1
 -10  -4  12 28460.5 3083.40  14
  10   4 -11 117475. 5359.78   2
  10  -4 -11 108994. 5448.05   1
 -10   4  11 107504. 5744.48  16
 -10  -4  11 112412. 5612.28  14
  10  -4 -10 16188.2 2022.53   1
  10   4 -10 16123.6 1859.96   2
 -10   4  10 16412.4 2136.89  16
 -10   4  10 15871.6 1445.72   4
 -10  -4  10 15865.7 1943.27  14
  10   4  -9 160293. 5264.47   2
 -10   4   9 147532. 6170.48  16
 -10   4   9 142774. 4816.74   4
 -10  -4   9 143050. 5250.78  14
  10  -4  -8 8507.71 1596.78   3
 -10  -4   8 10167.9 1298.39  14
 -10   4   8 8428.75 1202.14   4
  10   4  -8 10381.8 1205.02   2
 -10   4   7 1952.26 570.391   4
  10   4  -7 2236.93 552.829   2
  10  -4  -7 2013.41 850.206   3
 -10  -4   7 1491.94 485.798  14
 -10  -4   6 52903.7 2627.27  14
  10   4  -6 50698.5 2067.69   2
 -10   4   6 49000.4 2747.51   4
 -10  -4   5 310494. 5620.09  14
 -10   4   5 311127. 6816.22   4
 -10  -4   4 92436.1 4020.02  15
 -10  -4   4 81519.6 2703.77  14
  10  -4  -4 98585.0 4236.48  14
  10   4  -4 90338.2 2946.41  16
 -10   4   4 88664.2 3653.87   4
 -10   4   3 74656.1 3440.33   4
  10   4  -3 78254.8 3243.04  16
  10  -4  -3 77210.8 3710.34  14
 -10  -4   3 73317.5 3651.97  15
 -10   4   2 7278.74 1102.08   4
  10   4  -2 7281.36 1208.39  16
  10  -4  -2 7663.41 1186.33  14
 -10   4   2 6974.14 1116.92   2
 -10  -4   2 7652.49 1255.01  15
 -10   4   1 377558. 8096.57   4
  10   4  -1 353964. 8763.02  16
  10  -4  -1 382582. 8705.48  14
 -10  -4   1 376279. 9179.95  15
 -10   4   1 372765. 8831.70   2
  10   4   0 88736.1 4868.23  16
[truncated: 12,211,502 more chars]
